# Supplementary material for: Developmental exposures to common environmental contaminants, DEHP and lead, alter adult brain and blood hydroxymethylation in mice
Source: Front Cell Dev Biol. 2023 Jun 13;11:1198148. doi: 10.3389/fcell.2023.1198148 (PMC10294071; doi:10.3389/fcell.2023.1198148)
Supplement: Supplementary file 1 [file Presentation1.zip]

Archive with 2 entries (2 files):
- Suppl. Figures.docx
- Suppl. Tables.xlsx
