# Supplementary material for: Developmental exposures to common environmental contaminants, DEHP and lead, alter adult brain and blood hydroxymethylation in mice
Source: Front Cell Dev Biol. 2023 Jun 13;11:1198148. doi: 10.3389/fcell.2023.1198148 (PMC10294071; doi:10.3389/fcell.2023.1198148)
Supplement: Supplementary file 1 [file Presentation1.zip › Suppl. Tables.xlsx]

## Sheet: S1-DEHP Female Blood
seqnames	start	end	width	strand	Conc	Conc_DEHP	Conc_Control	LogFoldChange	p.value	FDR	annot.seqnames	annot.start	annot.end	annot.width	annot.strand	annot.id	annot.tx_id	annot.gene_id	annot.symbol	annot.type
chr19	18911425	18911525	101	*	6.20947	5.49776	6.61493	-0.898239	9.48949e-08	0.0208069	chr19	18754013	19106174	352162	*	inter:12559	NA	NA	NA	mm10_cpg_inter
chr5	115998907	115999007	101	*	5.67073	4.9455	6.08134	-0.725829	3.37454e-07	0.0323351	chr5	115997854	116005781	7928	+	intron:191281	ENSMUST00000141101.4	12704	Cit	mm10_genes_introns

## Sheet: S2-DEHP Male Blood
seqnames	start	end	width	strand	Conc	Conc_DEHP	Conc_Control	LogFoldChange	p.value	FDR	annot.seqnames	annot.start	annot.end	annot.width	annot.strand	annot.id	annot.tx_id	annot.gene_id	annot.symbol	annot.type
chr10	115137373	115137473	101	*	4.27608	5.11927	1.99671	0.632454	2.63601e-06	0.0769759	chr10	115119952	115145990	26039	-	intron:416976	ENSMUST00000006949.8	216343	Tph2	mm10_genes_introns
chr9	45844439	45844539	101	*	4.08916	4.82065	2.53125	0.462504	4.14937e-06	0.100974	chr9	45839289	45852887	13599	+	intron:351248	ENSMUST00000078111.10	23821	Bace1	mm10_genes_introns
chr18	24983663	24983763	101	*	3.1233	0	4.08343	-0.270772	4.45981e-06	0.102816	chr18	24969255	24985213	15959	+	intron:632360	ENSMUST00000037097.8	225288	Fhod3	mm10_genes_introns
chr9	20631354	20631454	101	*	5.26093	4.38268	5.80291	-0.274439	5.06829e-06	0.109712	chr9	20618411	20642023	23613	-	intron:368552	ENSMUST00000155301.7	30843	Fbxl12	mm10_genes_introns
chr13	42954077	42954177	101	*	4.68751	5.30367	3.58965	0.325558	5.32677e-06	0.109712	chr13	42709851	42956616	246766	+	intron:496323	ENSMUST00000128646.7	218194	Phactr1	mm10_genes_introns
chr3	147428732	147428832	101	*	3.77892	4.56864	1.89671	0.400868	5.51032e-06	0.109712	chr3	147427889	147428888	1000	+	promoter:22847	ENSMUST00000195873.1	NA	NA	mm10_genes_promoters
chr5	15853130	15853230	101	*	3.53035	4.36555	1.31877	0.36807	5.91591e-06	0.111813	chr5	14519553	15930341	1410789	*	inter:3396	NA	NA	NA	mm10_cpg_inter
chr8	79415196	79415296	101	*	4.09276	2.55316	4.82048	-0.320104	7.46397e-06	0.114717	chr8	79403583	79635004	231422	*	inter:6110	NA	NA	NA	mm10_cpg_inter
chr5	117844915	117845015	101	*	3.55985	4.39729	1.32966	0.288967	8.62517e-06	0.125407	chr5	117781149	117866838	85690	+	intron:191766	ENSMUST00000138579.2	NA	NA	mm10_genes_introns
chr9	55395104	55395204	101	*	4.77549	4.09669	5.23526	-0.177651	9.26549e-06	0.125407	chr9	55380868	55396503	15636	+	intron:352563	ENSMUST00000085754.9	244886	Tmem266	mm10_genes_introns

## Sheet: S3-DEHP Male Cortex
seqnames	start	end	width	strand	Conc	Conc_DEHP	Conc_Control	LogFoldChange	p.value	FDR	annot.seqnames	annot.start	annot.end	annot.width	annot.strand	annot.id	annot.tx_id	annot.gene_id	annot.symbol	annot.type
chr7	26012668	26012768	101	*	4.70711	5.56118	0.594484	4.17156	7.8638e-10	0.000251174	chr7	26004779	26015060	10282	-	intron:290169	ENSMUST00000205582.1	NA	NA	mm10_genes_introns
chr10	51799802	51799902	101	*	4.48526	5.36937	0	5.00694	2.47395e-09	0.000395096	chr10	51682006	52018399	336394	*	inter:7383	NA	NA	NA	mm10_cpg_inter
chr1	94900446	94900546	101	*	4.77384	5.61808	0.980407	3.8885	1.0876e-08	0.000894061	chr1	93944992	95309517	1364526	*	inter:370	NA	NA	NA	mm10_cpg_inter
chr6	49668421	49668521	101	*	3.98592	4.80802	0.720893	3.53517	1.11966e-08	0.000894061	chr6	49399825	49818265	418441	*	inter:4401	NA	NA	NA	mm10_cpg_inter
chr3	130062794	130062894	101	*	5.05637	5.68841	3.57687	2.02365	1.53223e-08	0.000920529	chr3	130061908	130065907	4000	-	1to5kb:25943	ENSMUST00000001079.14	99683	Sec24b	mm10_genes_1to5kb
chr8	62591130	62591230	101	*	4.95819	5.7563	2.10146	3.24754	1.80553e-08	0.000920529	chr8	61764095	64201417	2437323	*	inter:6000	NA	NA	NA	mm10_cpg_inter
chr18	88513771	88513871	101	*	4.78562	5.67068	0	4.82923	2.35204e-08	0.000920529	chr18	86717452	88865998	2148547	*	inter:12374	NA	NA	NA	mm10_cpg_inter
chr16	13968041	13968141	101	*	5.91292	6.61249	4.03446	2.42317	2.59381e-08	0.000920529	chr16	13945102	14154907	209806	*	inter:11064	NA	NA	NA	mm10_cpg_inter
chr1	33199865	33199965	101	*	4.6099	5.44815	0.980689	3.72995	4.44166e-08	0.00137853	chr1	32177047	33665552	1488506	*	inter:75	NA	NA	NA	mm10_cpg_inter
chr12	31222132	31222232	101	*	5.8492	6.6935	2.05433	3.80836	6.81935e-08	0.00181511	chr12	31078373	31260944	182572	*	inter:9044	NA	NA	NA	mm10_cpg_inter
chr16	52891313	52891413	101	*	4.48386	5.32071	0.890271	3.67971	8.37145e-08	0.00205683	chr16	52881286	52900661	19376	+	intron:580196	ENSMUST00000231992.1	NA	NA	mm10_genes_introns
chr11	16102689	16102789	101	*	4.80974	5.63115	1.55839	3.44082	1.59377e-07	0.00301554	chr11	12468925	16253538	3784614	*	inter:7937	NA	NA	NA	mm10_cpg_inter
chr14	43123506	43123606	101	*	4.56188	5.28535	2.50492	2.55635	1.63794e-07	0.00301554	chr14	43123472	43127471	4000	-	1to5kb:108404	ENSMUST00000169632.2	NA	NA	mm10_genes_1to5kb
chr14	45039262	45039362	101	*	5.15515	5.96008	2.1942	3.23758	2.63123e-07	0.00439334	chr14	44993671	45215317	221647	*	inter:10133	NA	NA	NA	mm10_cpg_inter
chr16	79846468	79846568	101	*	5.43249	6.23691	2.47959	3.21127	2.8885e-07	0.00439334	chr16	78580917	84699009	6118093	*	inter:11319	NA	NA	NA	mm10_cpg_inter
chr1	108882456	108882556	101	*	5.50353	6.2247	3.46494	2.51365	3.35453e-07	0.00460486	chr1	106800782	109978431	3177650	*	inter:386	NA	NA	NA	mm10_cpg_inter
chr4	121615235	121615335	101	*	4.98295	5.75748	2.43446	2.92131	3.46008e-07	0.00460486	chr4	121614284	121615596	1313	-	intron:166560	ENSMUST00000106265.2	666927	Gm12887	mm10_genes_introns
chr12	92771291	92771391	101	*	5.2572	6.10687	1.29639	3.72766	3.73167e-07	0.00476589	chr12	91853049	95691186	3838138	*	inter:9311	NA	NA	NA	mm10_cpg_inter
chrX	108097487	108097587	101	*	4.33813	5.18369	0.506013	3.6604	4.19497e-07	0.00476589	chrX	107820564	108830053	1009490	*	inter:13086	NA	NA	NA	mm10_cpg_inter
chr12	68203931	68204031	101	*	4.01895	4.89952	0	4.02301	4.23258e-07	0.00476589	chr12	67226892	69154618	1927727	*	inter:9139	NA	NA	NA	mm10_cpg_inter
chr15	60796215	60796315	101	*	5.55291	6.2897	3.38455	2.5973	6.21041e-07	0.00619886	chr15	59653611	60818969	1165359	*	inter:10586	NA	NA	NA	mm10_cpg_inter
chr7	77168377	77168477	101	*	5.67136	6.43865	3.20476	2.81819	7.57392e-07	0.00711514	chr7	75852707	78573922	2721216	*	inter:5330	NA	NA	NA	mm10_cpg_inter
chr1	11976568	11976668	101	*	6.22265	6.95208	4.11703	2.52461	8.83165e-07	0.00805964	chr1	11418466	12986717	1568252	*	inter:31	NA	NA	NA	mm10_cpg_inter
chr6	62079528	62079628	101	*	6.14148	6.85521	4.16034	2.41878	9.47761e-07	0.00840888	chr6	61956734	62379784	423051	+	intron:229620	ENSMUST00000126214.7	232035	Ccser1	mm10_genes_introns
chr2	64956553	64956653	101	*	5.57045	6.29163	3.53174	2.46007	1.06559e-06	0.00895672	chr2	64953719	65021086	67368	-	intron:82911	ENSMUST00000028252.13	50915	Grb14	mm10_genes_introns
chr6	74721919	74722019	101	*	6.04029	6.67782	4.53284	1.97559	1.0983e-06	0.00899494	chr6	73253001	76493805	3240805	*	inter:4494	NA	NA	NA	mm10_cpg_inter
chr13	113340324	113340424	101	*	5.3636	6.0356	3.66383	2.14521	1.30389e-06	0.0101061	chr13	113337548	113341547	4000	+	1to5kb:101297	ENSMUST00000078163.13	NA	NA	mm10_genes_1to5kb
chr13	28027412	28027512	101	*	4.9366	5.59426	3.32054	2.07994	1.3289e-06	0.0101061	chr13	25060495	28947745	3887251	*	inter:9545	NA	NA	NA	mm10_cpg_inter
chr5	119119990	119120090	101	*	4.97546	5.78483	1.94224	3.08922	1.44682e-06	0.0103453	chr5	119010425	119666092	655668	*	inter:3901	NA	NA	NA	mm10_cpg_inter
chr1	90354686	90354786	101	*	5.08537	5.84375	2.71315	2.67533	1.50126e-06	0.0103497	chr1	89997203	90599175	601973	*	inter:335	NA	NA	NA	mm10_cpg_inter
chr16	14273706	14273806	101	*	6.08536	6.76972	4.30865	2.20719	1.59826e-06	0.0106352	chr16	14269266	14277551	8286	-	intron:585073	ENSMUST00000090287.4	17880	Myh11	mm10_genes_introns
chr8	100647116	100647216	101	*	5.67117	6.48578	2.54727	3.11266	1.64341e-06	0.0106676	chr8	99420727	102780310	3359584	*	inter:6244	NA	NA	NA	mm10_cpg_inter
chr11	91577893	91577993	101	*	6.82035	7.50085	5.06819	2.1817	1.66991e-06	0.0106676	chr11	91577559	91578558	1000	-	promoter:91623	ENSMUST00000061019.5	73470	Kif2b	mm10_genes_promoters
chr16	45540474	45540574	101	*	4.09246	4.98555	0	2.72142	1.70818e-06	0.010698	chr16	45539739	45541375	1637	+	intron:579684	ENSMUST00000159945.7	208169	Slc9c1	mm10_genes_introns
chr18	18101587	18101687	101	*	4.38171	5.20392	1.11468	3.13617	1.95338e-06	0.011909	chr18	16813636	20054956	3241321	*	inter:12059	NA	NA	NA	mm10_cpg_inter
chr6	146610382	146610482	101	*	4.24913	4.97209	2.19631	2.42075	1.9761e-06	0.011909	chr6	146609969	146610873	905	-	intron:258089	ENSMUST00000037709.15	67623	Tm7sf3	mm10_genes_introns
chr16	88890661	88890761	101	*	5.91085	6.62576	3.9208	2.35223	2.27368e-06	0.0134486	chr16	88293912	89863461	1569550	*	inter:11334	NA	NA	NA	mm10_cpg_inter
chr3	132172265	132172365	101	*	5.34459	6.07877	3.19887	2.46819	2.32336e-06	0.0134926	chr3	132086255	132173783	87529	+	intron:117587	ENSMUST00000029665.6	56811	Dkk2	mm10_genes_introns
chr9	7880535	7880635	101	*	5.54189	6.19146	3.97065	1.98461	2.3777e-06	0.0135616	chr9	7876825	7999467	122643	*	inter:6488	NA	NA	NA	mm10_cpg_inter
chr15	94236008	94236108	101	*	5.61346	5.08898	6.05238	-0.806303	2.42395e-06	0.0135829	chr15	93600106	94399227	799122	*	inter:10858	NA	NA	NA	mm10_cpg_inter
chr2	62873050	62873150	101	*	5.56268	6.28967	3.47716	2.39292	2.97151e-06	0.0155592	chr2	62850779	62877201	26423	-	intron:82867	ENSMUST00000075052.9	170738	Kcnh7	mm10_genes_introns
chr15	18078818	18078918	101	*	6.29381	6.86157	5.10087	1.57724	3.03029e-06	0.0156111	chr15	18078289	18080128	1840	-	intron:557267	ENSMUST00000183117.2	70886	4921515E04Rik	mm10_genes_introns
chr6	76945019	76945119	101	*	4.06313	4.92757	0	3.04775	3.40896e-06	0.0169304	chr6	76942322	76954722	12401	-	intron:247564	ENSMUST00000160894.7	12386	Ctnna2	mm10_genes_introns
chr10	89073860	89073960	101	*	5.29309	6.04991	2.93673	2.55095	3.4454e-06	0.0169304	chr10	89068232	89084546	16315	-	intron:415120	ENSMUST00000182462.7	320091	Ano4	mm10_genes_introns
chr8	46946770	46946870	101	*	6.86176	7.44955	5.58679	1.65131	3.57232e-06	0.0172881	chr8	46946795	46947263	469	-	exon:403934	ENSMUST00000210613.1	NA	NA	mm10_genes_exons
chr10	110714659	110714759	101	*	5.53912	6.28814	3.25915	2.48993	3.66579e-06	0.0174757	chr10	110460051	110740921	280871	*	inter:7734	NA	NA	NA	mm10_cpg_inter
chr4	39151335	39151435	101	*	6.47287	7.15614	4.70309	2.08754	4.3671e-06	0.0199261	chr4	36955712	40139245	3183534	*	inter:2512	NA	NA	NA	mm10_cpg_inter
chr7	145157822	145157922	101	*	6.50241	7.18469	4.73899	2.05623	5.16015e-06	0.0222994	chr7	144947617	145202282	254666	*	inter:5780	NA	NA	NA	mm10_cpg_inter
chr11	33695353	33695453	101	*	5.76965	6.48655	3.76431	2.23498	5.21082e-06	0.0222994	chr11	33694894	33695893	1000	+	promoter:85238	ENSMUST00000136083.1	NA	NA	mm10_genes_promoters
chr18	60769023	60769123	101	*	5.15175	5.9136	2.74356	2.4896	5.28597e-06	0.0222994	chr18	60747222	60776400	29179	+	intron:636381	ENSMUST00000236652.1	20044	Rps14	mm10_genes_introns
chr11	35067914	35068014	101	*	5.71073	6.43113	3.67812	2.24195	5.52694e-06	0.0222994	chr11	34837911	35116995	279085	*	inter:8022	NA	NA	NA	mm10_cpg_inter
chr7	59176851	59176951	101	*	5.95282	6.58136	4.49087	1.77423	5.74221e-06	0.0222994	chr7	58662875	59224598	561724	*	inter:5274	NA	NA	NA	mm10_cpg_inter
chr12	9795322	9795422	101	*	6.49904	7.09629	5.18322	1.63263	5.79468e-06	0.0222994	chr12	9585439	10386725	801287	*	inter:8949	NA	NA	NA	mm10_cpg_inter
chr5	82375841	82375941	101	*	5.97891	6.62721	4.41454	1.84349	6.66954e-06	0.02409	chr5	81798981	84412162	2613182	*	inter:3682	NA	NA	NA	mm10_cpg_inter
chr10	117413380	117413480	101	*	5.55904	6.21526	3.95106	1.87635	6.70661e-06	0.02409	chr10	117410195	117413725	3531	-	intron:417489	ENSMUST00000220040.1	NA	NA	mm10_genes_introns
chr3	132218937	132219037	101	*	5.07834	5.85357	2.52159	2.49103	6.7189e-06	0.02409	chr3	132090090	132680075	589986	*	inter:2340	NA	NA	NA	mm10_cpg_inter
chr11	79858356	79858456	101	*	6.43002	7.07754	4.8699	1.83622	6.83368e-06	0.02409	chr11	79810275	79871216	60942	-	intron:457177	ENSMUST00000131441.1	NA	NA	mm10_genes_introns
chr17	61763692	61763792	101	*	5.65654	6.38036	3.59684	2.20883	6.90012e-06	0.02409	chr17	59017321	62875991	3858671	*	inter:11870	NA	NA	NA	mm10_cpg_inter
chr7	69618649	69618749	101	*	4.56259	5.38396	1.31207	2.68426	6.98822e-06	0.02409	chr7	68753209	70276416	1523208	*	inter:5311	NA	NA	NA	mm10_cpg_inter
chr11	111050966	111051066	101	*	6.21058	6.87689	4.5447	1.91672	7.04809e-06	0.02409	chr11	110341949	112777357	2435409	*	inter:8770	NA	NA	NA	mm10_cpg_inter
chr13	83102045	83102145	101	*	6.20551	6.80959	4.85927	1.62033	7.63614e-06	0.0247254	chr13	83095854	83193891	98038	+	intron:500350	ENSMUST00000225970.1	NA	NA	mm10_genes_introns
chr7	24274041	24274141	101	*	6.24697	6.81501	5.05291	1.46172	7.87862e-06	0.0247254	chr7	24273375	24274733	1359	+	intron:261858	ENSMUST00000108438.9	22755	Zfp93	mm10_genes_introns
chr10	119502984	119503084	101	*	6.77794	7.4368	5.15506	1.86016	7.88726e-06	0.0247254	chr10	119454423	119929900	475478	+	intron:401388	ENSMUST00000077871.13	74053	Grip1	mm10_genes_introns
chr3	27025047	27025147	101	*	6.4327	7.09276	4.80302	1.86446	7.89104e-06	0.0247254	chr3	26606357	27149412	543056	*	inter:1863	NA	NA	NA	mm10_cpg_inter
chr10	93697434	93697534	101	*	5.67711	6.23987	4.50375	1.43803	7.89591e-06	0.0247254	chr10	93682697	93707277	24581	+	intron:399528	ENSMUST00000020204.4	57764	Ntn4	mm10_genes_introns
chr6	17253168	17253268	101	*	5.6783	6.41274	3.53025	2.21185	8.59418e-06	0.0263944	chr6	17215074	17385465	170392	-	intron:241982	ENSMUST00000131334.1	NA	NA	mm10_genes_introns
chr14	5933981	5934081	101	*	6.12887	6.81158	4.36269	1.94754	8.81576e-06	0.0266466	chr14	5884414	5957053	72640	*	inter:9981	NA	NA	NA	mm10_cpg_inter
chr4	143257904	143258004	101	*	6.3835	6.94282	5.22346	1.40295	8.89865e-06	0.0266466	chr4	143216915	143345994	129080	*	inter:3211	NA	NA	NA	mm10_cpg_inter
chr10	10932852	10932952	101	*	5.82498	6.52777	3.92389	2.0183	9.64528e-06	0.0285255	chr10	10782795	10936328	153534	-	intron:404793	ENSMUST00000044306.12	14816	Grm1	mm10_genes_introns
chr2	71309869	71309969	101	*	5.94796	6.47127	4.91843	1.23679	9.87347e-06	0.0286694	chr2	71308141	71311462	3322	-	intron:84052	ENSMUST00000151937.7	78830	Slc25a12	mm10_genes_introns
chr7	134850591	134850691	101	*	6.19626	6.53408	5.66546	0.536584	1.09695e-05	0.0302043	chr7	134848213	134851496	3284	+	intron:282213	ENSMUST00000211570.1	330662	Dock1	mm10_genes_introns
chr12	63778802	63778902	101	*	5.94168	6.6464	4.0268	1.98263	1.13032e-05	0.0308571	chr12	61527370	64913785	3386416	*	inter:9131	NA	NA	NA	mm10_cpg_inter
chr1	126078712	126078812	101	*	5.85145	6.52166	4.16246	1.82092	1.14794e-05	0.0310727	chr1	126033965	126102543	68579	-	intron:33883	ENSMUST00000161954.7	210356	Nckap5	mm10_genes_introns
chr16	77340785	77340885	101	*	5.61354	6.34143	3.52074	2.06641	1.20387e-05	0.0315183	chr16	77311853	77360662	48810	+	intron:581168	ENSMUST00000183333.7	77994	Mir99ahg	mm10_genes_introns
chr10	92608776	92608876	101	*	5.48304	6.15323	3.79418	1.76765	1.39599e-05	0.0353877	chr10	91186012	92718068	1532057	*	inter:7695	NA	NA	NA	mm10_cpg_inter
chr7	54328902	54329002	101	*	5.20827	6.06004	1.17717	2.16537	1.43318e-05	0.0360445	chr7	52009952	55790071	3780120	*	inter:5265	NA	NA	NA	mm10_cpg_inter
chr11	110660479	110660579	101	*	5.64286	6.29384	4.06389	1.66522	1.50085e-05	0.0371613	chr11	110341949	112777357	2435409	*	inter:8770	NA	NA	NA	mm10_cpg_inter
chr11	89377998	89378098	101	*	5.09188	5.77693	3.31071	1.79874	1.5467e-05	0.037638	chr11	89306843	89998756	691914	*	inter:8501	NA	NA	NA	mm10_cpg_inter
chr6	65430934	65431034	101	*	4.85251	5.6484	2.02802	2.20713	1.56759e-05	0.037638	chr6	65427160	65431159	4000	+	1to5kb:44697	ENSMUST00000204311.1	NA	NA	mm10_genes_1to5kb
chr5	116809282	116809382	101	*	5.0544	5.76543	3.09352	1.89358	1.57903e-05	0.037638	chr5	116806231	116810230	4000	+	1to5kb:37128	ENSMUST00000201443.1	NA	NA	mm10_genes_1to5kb
chr1	34595603	34595703	101	*	5.03234	5.68039	3.46936	1.62382	1.68125e-05	0.038949	chr1	34583841	34674069	90229	*	inter:86	NA	NA	NA	mm10_cpg_inter
chr18	4578753	4578853	101	*	5.24814	5.96624	3.23351	1.86132	1.86229e-05	0.0407415	chr18	4379932	4630915	250984	*	inter:12013	NA	NA	NA	mm10_cpg_inter
chr8	67533366	67533466	101	*	5.93776	6.50424	4.74984	1.2564	1.94656e-05	0.0416381	chr8	67524175	67547464	23290	+	intron:319875	ENSMUST00000070514.3	17962	Nat3	mm10_genes_introns
chr7	123853451	123853551	101	*	6.4253	7.1642	4.23833	1.91921	1.96831e-05	0.0416381	chr7	123504886	123978571	473686	*	inter:5594	NA	NA	NA	mm10_cpg_inter
chr10	121135721	121135821	101	*	6.80348	7.40078	5.48748	1.36991	1.98822e-05	0.0417795	chr10	121038144	121306230	268087	*	inter:7781	NA	NA	NA	mm10_cpg_inter
chr16	24117473	24117573	101	*	5.61398	6.28152	3.94089	1.63598	2.01123e-05	0.0419868	chr16	23992952	24389277	396326	*	inter:11159	NA	NA	NA	mm10_cpg_inter
chrY	9154300	9154400	101	*	4.70403	5.56169	0.454008	1.73206	2.25294e-05	0.0452578	chrY	1	10639591	10639591	*	inter:13214	NA	NA	NA	mm10_cpg_inter
chr7	116641105	116641205	101	*	6.30801	6.9751	4.63753	1.5841	2.33102e-05	0.0458112	chr7	116508831	117376955	868125	*	inter:5552	NA	NA	NA	mm10_cpg_inter
chr1	27334045	27334145	101	*	5.79665	6.3703	4.58017	1.23395	2.3448e-05	0.0458112	chr1	25834681	30869107	5034427	*	inter:72	NA	NA	NA	mm10_cpg_inter
chr12	96403304	96403404	101	*	4.86386	5.63297	2.37705	1.92448	2.35725e-05	0.0458112	chr12	95699877	98254803	2554927	*	inter:9312	NA	NA	NA	mm10_cpg_inter
chr13	59218230	59218330	101	*	6.03547	6.68896	4.44267	1.52765	2.36654e-05	0.0458112	chr13	59218173	59222172	4000	-	1to5kb:102912	ENSMUST00000225924.1	NA	NA	mm10_genes_1to5kb
chr12	28238790	28238890	101	*	5.66612	6.34845	3.90235	1.61526	2.46832e-05	0.0468433	chr12	27347462	28548030	1200569	*	inter:9032	NA	NA	NA	mm10_cpg_inter
chr5	58769118	58769218	101	*	4.7042	5.36884	3.04811	1.51982	2.64194e-05	0.0479459	chr5	57724501	62761845	5037345	*	inter:3602	NA	NA	NA	mm10_cpg_inter
chr4	140257156	140257256	101	*	6.88009	7.49588	5.47984	1.34578	2.69024e-05	0.0485466	chr4	140250775	140511035	260261	*	inter:3182	NA	NA	NA	mm10_cpg_inter
chr13	73732775	73732875	101	*	5.57405	6.1869	4.18762	1.32076	2.77577e-05	0.0492553	chr13	73732094	73733093	1000	+	promoter:100571	ENSMUST00000222742.1	20499	Slc12a7	mm10_genes_promoters
chr17	85256063	85256163	101	*	5.03828	5.87707	1.39499	1.75325	2.81864e-05	0.0494663	chr17	85113848	85391572	277725	+	intron:612353	ENSMUST00000095188.6	73582	Camkmt	mm10_genes_introns
chr4	95391851	95391951	101	*	6.16511	6.74973	4.90352	1.19836	3.01111e-05	0.0522697	chr4	95165483	95963015	797533	*	inter:2732	NA	NA	NA	mm10_cpg_inter
chr2	141286765	141286865	101	*	6.27809	6.90613	4.81862	1.34273	3.06183e-05	0.052358	chr2	141024142	141515203	491062	+	intron:64660	ENSMUST00000110067.7	72899	Macrod2	mm10_genes_introns
chr1	158899393	158899493	101	*	4.81448	5.51123	2.95558	1.56765	3.10868e-05	0.052358	chr1	158871548	158935945	64398	-	intron:39011	ENSMUST00000159861.8	23850	Pappa2	mm10_genes_introns
chr14	100569623	100569723	101	*	6.20873	6.88362	4.49139	1.49954	3.111e-05	0.052358	chr14	100290093	101603830	1313738	*	inter:10378	NA	NA	NA	mm10_cpg_inter
chr2	4725043	4725143	101	*	5.05409	5.56539	4.06492	0.925583	3.21546e-05	0.0532142	chr2	4720565	4744218	23654	+	intron:44551	ENSMUST00000184139.7	209645	Bend7	mm10_genes_introns
chr10	78558352	78558452	101	*	6.13419	6.66405	5.08203	0.976692	3.36197e-05	0.0540301	chr10	78486373	78570238	83866	*	inter:7540	NA	NA	NA	mm10_cpg_inter
chr7	77129828	77129928	101	*	6.41608	7.14508	4.31404	1.62974	3.37191e-05	0.0540301	chr7	75852707	78573922	2721216	*	inter:5330	NA	NA	NA	mm10_cpg_inter
chr14	95048768	95048868	101	*	5.38563	6.08049	3.53954	1.50876	3.52103e-05	0.0552312	chr14	93895055	99041503	5146449	*	inter:10374	NA	NA	NA	mm10_cpg_inter
chr7	37610566	37610666	101	*	6.3976	7.05771	4.76761	1.3962	3.53744e-05	0.0552312	chr7	37569992	37649685	79694	-	intron:294595	ENSMUST00000175941.7	243937	Zfp536	mm10_genes_introns
chr13	72511989	72512089	101	*	6.19595	6.86149	4.53459	1.40901	3.58666e-05	0.055249	chr13	71968033	72620104	652072	*	inter:9770	NA	NA	NA	mm10_cpg_inter
chr18	86788432	86788532	101	*	4.72472	5.44816	2.66804	1.57431	3.68018e-05	0.0555343	chr18	86717452	88865998	2148547	*	inter:12374	NA	NA	NA	mm10_cpg_inter
chr13	40694271	40694371	101	*	6.07105	6.65529	4.81108	1.10516	3.9869e-05	0.0580814	chr13	38964747	40699948	1735202	*	inter:9590	NA	NA	NA	mm10_cpg_inter
chr9	49465834	49465934	101	*	6.61051	7.17727	5.4215	1.02641	4.26228e-05	0.0587299	chr9	49460462	49466771	6310	-	intron:373644	ENSMUST00000055096.4	235330	Ttc12	mm10_genes_introns
chr18	86137372	86137472	101	*	5.18843	5.89318	3.27342	1.4384	4.33522e-05	0.059076	chr18	84956278	86391211	1434934	*	inter:12372	NA	NA	NA	mm10_cpg_inter
chr15	81568978	81569078	101	*	5.0045	5.52487	3.98499	0.858568	4.48585e-05	0.0600208	chr15	81527406	81581124	53719	*	inter:10742	NA	NA	NA	mm10_cpg_inter
chr8	105413808	105413908	101	*	4.98357	5.55519	3.77529	1.01691	4.54128e-05	0.0600208	chr8	105413503	105414502	1000	-	promoter:69306	ENSMUST00000063071.12	279499	Kctd19	mm10_genes_promoters
chr9	117648976	117649076	101	*	4.76803	5.35811	3.48331	1.07265	4.5561e-05	0.0600208	chr9	116179440	117868167	1688728	*	inter:7143	NA	NA	NA	mm10_cpg_inter
chr3	136837445	136837545	101	*	5.52414	6.31075	2.82649	1.54787	4.56632e-05	0.0600208	chr3	136797927	136868601	70675	+	intron:118061	ENSMUST00000070198.13	19055	Ppp3ca	mm10_genes_introns
chr6	20000904	20001004	101	*	6.39169	7.0487	4.7793	1.27554	4.61004e-05	0.0603472	chr6	18852791	21210450	2357660	*	inter:4276	NA	NA	NA	mm10_cpg_inter
chr7	118516174	118516274	101	*	6.08191	6.61331	5.02435	0.890178	4.65294e-05	0.0606601	chr7	118510181	118517333	7153	-	intron:306572	ENSMUST00000098090.9	12850	Coq7	mm10_genes_introns
chr9	119117245	119117345	101	*	5.48804	6.07185	4.22983	1.04168	4.7254e-05	0.0606843	chr9	119114654	119118653	4000	+	1to5kb:73853	ENSMUST00000137047.7	320256	Dlec1	mm10_genes_1to5kb
chr3	115788847	115788947	101	*	5.26867	5.98383	3.27672	1.40837	4.86374e-05	0.060702	chr3	115718923	115883835	164913	*	inter:2278	NA	NA	NA	mm10_cpg_inter
chr12	57508626	57508726	101	*	6.506	7.14059	5.01362	1.18512	4.88417e-05	0.060702	chr12	57234925	57534708	299784	*	inter:9123	NA	NA	NA	mm10_cpg_inter
chr4	69987410	69987510	101	*	4.9411	5.54601	3.59115	1.0921	4.89665e-05	0.060702	chr4	68958137	70245183	1287047	*	inter:2682	NA	NA	NA	mm10_cpg_inter
chr9	68706631	68706731	101	*	5.09771	5.72779	3.62807	1.15725	5.0248e-05	0.0608534	chr9	68653973	69196074	542102	+	intron:355713	ENSMUST00000034766.13	19883	Rora	mm10_genes_introns
chr1	118342157	118342257	101	*	5.19669	5.69527	4.24872	0.760045	5.13895e-05	0.0608534	chr1	118326058	118384758	58701	*	inter:391	NA	NA	NA	mm10_cpg_inter
chr9	75807781	75807881	101	*	4.66172	5.24334	3.41262	1.00805	5.17161e-05	0.0608534	chr9	75776583	75828017	51435	+	intron:357172	ENSMUST00000012281.7	12160	Bmp5	mm10_genes_introns
chr4	139871339	139871439	101	*	5.80939	6.24828	5.03633	0.592	5.23785e-05	0.0608534	chr4	139837546	139961564	124019	*	inter:3178	NA	NA	NA	mm10_cpg_inter
chr7	36374081	36374181	101	*	6.39062	6.97785	5.11805	1.01873	5.238e-05	0.0608534	chr7	35807050	36691311	884262	*	inter:5161	NA	NA	NA	mm10_cpg_inter
chr12	109844014	109844114	101	*	5.11159	5.77571	3.45852	1.23876	5.27744e-05	0.0608534	chr12	109532473	110183461	650989	*	inter:9392	NA	NA	NA	mm10_cpg_inter
chr4	104135583	104135683	101	*	5.38396	5.83778	4.56979	0.627365	5.31082e-05	0.0610181	chr4	103951994	104161878	209885	+	intron:143039	ENSMUST00000143294.7	13131	Dab1	mm10_genes_introns
chr7	37237103	37237203	101	*	4.45362	5.10683	2.86239	1.18652	5.4498e-05	0.0620595	chr7	36773367	37332951	559585	*	inter:5163	NA	NA	NA	mm10_cpg_inter
chr15	26590792	26590892	101	*	5.46946	5.97036	4.51413	0.747845	5.49861e-05	0.0620595	chr15	26553053	26789512	236460	-	intron:557353	ENSMUST00000059204.10	448987	Fbxl7	mm10_genes_introns
chr1	125770434	125770534	101	*	6.73365	7.34509	5.35378	1.05879	5.65999e-05	0.063656	chr1	125678193	125872369	194177	+	intron:13542	ENSMUST00000027581.6	71111	Gpr39	mm10_genes_introns
chr11	92575035	92575135	101	*	6.47064	7.19207	4.42993	1.33547	5.74432e-05	0.0641064	chr11	90691820	93094298	2402479	*	inter:8507	NA	NA	NA	mm10_cpg_inter
chr6	142753649	142753749	101	*	4.60867	5.31031	2.71571	1.28808	5.78675e-05	0.0641064	chr6	142751686	142755685	4000	+	1to5kb:47053	ENSMUST00000032419.8	12764	Cmas	mm10_genes_1to5kb
chr8	86445412	86445512	101	*	5.46161	5.94465	4.56202	0.674756	6.12543e-05	0.0650609	chr8	85844970	86620083	775114	*	inter:6181	NA	NA	NA	mm10_cpg_inter
chr13	33567217	33567317	101	*	4.2199	5.08568	0	0.89935	6.14527e-05	0.0650609	chr13	33566794	33567793	1000	+	promoter:99461	ENSMUST00000158604.1	NA	NA	mm10_genes_promoters
chr11	110946974	110947074	101	*	5.88256	6.54783	4.22274	1.16935	6.16982e-05	0.0650609	chr11	110341949	112777357	2435409	*	inter:8770	NA	NA	NA	mm10_cpg_inter
chr15	29203989	29204089	101	*	6.19444	6.84879	4.59691	1.13345	6.28568e-05	0.0650609	chr15	28030278	30168357	2138080	*	inter:10489	NA	NA	NA	mm10_cpg_inter
chr18	64627293	64627393	101	*	6.06597	6.72126	4.4632	1.1185	6.53494e-05	0.0669004	chr18	64605401	64660699	55299	-	intron:645870	ENSMUST00000025482.9	54670	Atp8b1	mm10_genes_introns
chr4	79446101	79446201	101	*	5.96014	6.64173	4.20103	1.18102	6.56964e-05	0.0669127	chr4	78215992	80907184	2691193	*	inter:2692	NA	NA	NA	mm10_cpg_inter
chr15	100844008	100844108	101	*	6.75899	7.46752	4.81655	1.23574	6.61918e-05	0.0669127	chr15	100772804	100866917	94114	*	inter:10943	NA	NA	NA	mm10_cpg_inter
chr9	94710194	94710294	101	*	5.12397	5.72201	3.80464	0.962222	6.64089e-05	0.0669127	chr9	94685258	94711343	26086	+	intron:358822	ENSMUST00000033463.9	331004	Slc9a9	mm10_genes_introns
chr4	3353451	3353551	101	*	4.36909	5.15175	1.72209	1.29605	6.81958e-05	0.0676462	chr4	3235231	3570583	335353	*	inter:2416	NA	NA	NA	mm10_cpg_inter
chr9	90441447	90441547	101	*	5.00596	5.75332	2.74175	1.2675	6.98367e-05	0.0682147	chr9	90274609	91351643	1077035	*	inter:6963	NA	NA	NA	mm10_cpg_inter
chr11	18248791	18248891	101	*	5.65569	6.32181	3.99095	1.11339	7.02651e-05	0.0684238	chr11	17957985	18867458	909474	*	inter:7945	NA	NA	NA	mm10_cpg_inter
chr18	18920080	18920180	101	*	5.29492	5.97084	3.57122	1.12338	7.24095e-05	0.0693077	chr18	16813636	20054956	3241321	*	inter:12059	NA	NA	NA	mm10_cpg_inter
chr16	6463848	6463948	101	*	6.14229	6.76727	4.69789	0.98969	7.38552e-05	0.0693816	chr16	6173668	6487818	314151	+	intron:571660	ENSMUST00000230658.1	268859	Rbfox1	mm10_genes_introns
chr1	136188328	136188428	101	*	6.37374	6.99657	4.93986	0.971603	7.63327e-05	0.0702623	chr1	136186802	136190698	3897	-	intron:36216	ENSMUST00000146112.2	76422	Mroh3	mm10_genes_introns
chr3	134497410	134497510	101	*	5.38402	5.91041	4.34393	0.72152	7.69375e-05	0.0706155	chr3	134462166	134625447	163282	-	intron:133034	ENSMUST00000180764.2	NA	NA	mm10_genes_introns
chr4	96476650	96476750	101	*	4.90189	5.76459	0.433197	0.814005	7.80645e-05	0.0710376	chr4	96475558	96479012	3455	-	intron:162573	ENSMUST00000124729.3	665095	Cyp2j8	mm10_genes_introns
chrX	82272181	82272281	101	*	4.65681	5.34581	2.84994	1.09424	8.13037e-05	0.0725385	chrX	81075238	85569657	4494420	*	inter:13002	NA	NA	NA	mm10_cpg_inter
chr15	55755569	55755669	101	*	6.34313	7.06325	4.31273	1.14448	8.20524e-05	0.0729504	chr15	55749396	55792033	42638	-	intron:559212	ENSMUST00000039769.12	20649	Sntb1	mm10_genes_introns
chr11	67023584	67023684	101	*	5.80572	6.27057	4.9601	0.551295	8.26136e-05	0.0729504	chr11	67020154	67024153	4000	+	1to5kb:86128	ENSMUST00000079077.11	338369	Tmem220	mm10_genes_1to5kb
chr10	75549325	75549425	101	*	6.06475	6.72686	4.42333	1.02978	8.2945e-05	0.0729836	chr10	75522347	75555848	33502	*	inter:7496	NA	NA	NA	mm10_cpg_inter
chr7	7170091	7170191	101	*	4.6634	5.51423	0.664177	0.897878	8.44436e-05	0.0738542	chr7	7166330	7170329	4000	+	1to5kb:51338	ENSMUST00000051435.7	232854	Zfp418	mm10_genes_1to5kb
chr15	101417488	101417588	101	*	5.77407	6.40427	4.30382	0.943756	8.57471e-05	0.0740061	chr15	101416282	101418317	2036	+	intron:555321	ENSMUST00000147662.7	110310	Krt7	mm10_genes_introns
chr19	16814238	16814338	101	*	6.2534	7.00743	3.92492	1.14708	8.72277e-05	0.0742852	chr19	16785243	16868319	83077	*	inter:12550	NA	NA	NA	mm10_cpg_inter
chr19	37857447	37857547	101	*	5.61139	6.06029	4.81094	0.500119	8.75134e-05	0.0742852	chr19	37703256	38050623	347368	*	inter:12642	NA	NA	NA	mm10_cpg_inter
chr11	111284895	111284995	101	*	5.9502	6.70655	3.59852	1.14055	8.84045e-05	0.0743655	chr11	110341949	112777357	2435409	*	inter:8770	NA	NA	NA	mm10_cpg_inter
chr16	27297540	27297640	101	*	4.51752	5.3657	0.604869	0.89307	8.94123e-05	0.0747611	chr16	26972300	27384782	412483	*	inter:11163	NA	NA	NA	mm10_cpg_inter
chr8	121009060	121009160	101	*	5.37424	5.90634	4.31423	0.680215	9.28503e-05	0.0761302	chr8	119910940	124295357	4384418	+	intron:329632	ENSMUST00000127664.1	108148	Galnt2	mm10_genes_introns
chr1	171572041	171572141	101	*	6.83731	7.36973	5.77614	0.680809	9.31521e-05	0.0761302	chr1	171559386	171573680	14295	+	intron:18838	ENSMUST00000004829.12	18106	Cd244a	mm10_genes_introns
chr10	113130127	113130227	101	*	6.00498	6.77703	3.48513	1.10351	9.46233e-05	0.0763211	chr10	112933097	114796438	1863342	*	inter:7744	NA	NA	NA	mm10_cpg_inter
chr2	111666274	111666374	101	*	5.27956	6.09869	2.07237	1.0146	9.60366e-05	0.0768786	chr2	111662437	111666436	4000	+	1to5kb:11710	ENSMUST00000208175.1	258199	Olfr1300-ps1	mm10_genes_1to5kb
chr2	134183163	134183263	101	*	6.35861	6.94591	5.08569	0.797112	9.66684e-05	0.077167	chr2	133558766	134639671	1080906	*	inter:1465	NA	NA	NA	mm10_cpg_inter
chr10	5355413	5355513	101	*	6.4558	7.18264	4.37155	1.05597	9.88128e-05	0.077167	chr10	5352173	5356172	4000	+	1to5kb:78119	ENSMUST00000104408.1	NA	NA	mm10_genes_1to5kb
chr5	40501756	40501856	101	*	6.13833	6.74758	4.76855	0.837331	9.91642e-05	0.0772525	chr5	39648903	41703738	2054836	*	inter:3566	NA	NA	NA	mm10_cpg_inter
chr13	63976304	63976404	101	*	5.98216	6.72974	3.71587	1.06403	0.000100706	0.0778836	chr13	63819670	64148402	328733	*	inter:9737	NA	NA	NA	mm10_cpg_inter
chr8	94489962	94490062	101	*	6.04651	6.6716	4.60159	0.864293	0.000101015	0.0778986	chr8	94489582	94490329	748	+	intron:325551	ENSMUST00000211816.1	434341	Nlrc5	mm10_genes_introns
chr4	90903174	90903274	101	*	5.16678	5.98192	2.0334	0.998437	0.000101213	0.0778986	chr4	89692811	91367163	1674353	*	inter:2723	NA	NA	NA	mm10_cpg_inter
chr7	142113072	142113172	101	*	6.10853	6.71397	4.75614	0.817129	0.000101984	0.0780482	chr7	142112414	142113413	1000	-	promoter:63327	ENSMUST00000209533.1	NA	NA	mm10_genes_promoters
chr1	169273871	169273971	101	*	5.96219	6.59465	4.48057	0.87256	0.000103189	0.0784576	chr1	167933999	169527288	1593290	*	inter:601	NA	NA	NA	mm10_cpg_inter
chr6	72192145	72192245	101	*	5.30188	6.00583	3.39259	0.979625	0.00010841	0.0798279	chr6	72191354	72193353	2000	*	shelf:9234	NA	NA	NA	mm10_cpg_shelves
chr14	108543029	108543129	101	*	5.80148	6.4563	4.20132	0.892523	0.00010907	0.0798279	chr14	106110732	108907298	2796567	*	inter:10394	NA	NA	NA	mm10_cpg_inter
chr14	119181995	119182095	101	*	6.76605	7.50024	4.62015	1.01191	0.000109082	0.0798279	chr14	119139119	119868885	729767	+	intron:528832	ENSMUST00000065904.4	50787	Hs6st3	mm10_genes_introns
chr2	61177652	61177752	101	*	5.83273	6.58212	3.54926	0.994444	0.000114815	0.0824101	chr2	60967310	61589003	621694	*	inter:1087	NA	NA	NA	mm10_cpg_inter
chr2	15097073	15097173	101	*	6.33285	6.86651	5.26735	0.620099	0.00011564	0.0824835	chr2	15059709	16352319	1292611	*	inter:799	NA	NA	NA	mm10_cpg_inter
chr18	66382608	66382708	101	*	5.83496	6.38051	4.72665	0.6434	0.000115663	0.0824835	chr18	66296009	66454382	158374	*	inter:12281	NA	NA	NA	mm10_cpg_inter
chr18	85127571	85127671	101	*	6.63351	7.12917	5.69481	0.539846	0.000115692	0.0824835	chr18	84956278	86391211	1434934	*	inter:12372	NA	NA	NA	mm10_cpg_inter
chr11	91413113	91413213	101	*	5.90828	6.51233	4.5622	0.761693	0.000118335	0.0833372	chr11	90691820	93094298	2402479	*	inter:8507	NA	NA	NA	mm10_cpg_inter
chr10	8198071	8198171	101	*	4.75864	5.51907	2.36528	0.972871	0.000120073	0.0836831	chr10	7960909	8513904	552996	*	inter:7237	NA	NA	NA	mm10_cpg_inter
chr16	22529361	22529461	101	*	5.65583	6.30681	4.07689	0.841149	0.000121217	0.0837584	chr16	22519636	22548651	29016	-	intron:587306	ENSMUST00000089925.9	110197	Dgkg	mm10_genes_introns
chr4	63617034	63617134	101	*	5.64123	6.13158	4.71916	0.514118	0.000121938	0.0837584	chr4	63612541	63622388	9848	-	intron:160584	ENSMUST00000102861.7	75524	Tex48	mm10_genes_introns
chr18	57529590	57529690	101	*	4.72824	5.4584	2.61649	0.935667	0.000125733	0.0852901	chr18	57528780	57532779	4000	+	1to5kb:128251	ENSMUST00000079738.9	75444	Ccdc192	mm10_genes_1to5kb
chr5	68657193	68657293	101	*	5.7627	6.27334	4.77575	0.546781	0.000126301	0.0852901	chr5	67851629	69336369	1484741	*	inter:3636	NA	NA	NA	mm10_cpg_inter
chr4	153497084	153497184	101	*	6.82057	7.40292	5.56845	0.691405	0.000126911	0.0855188	chr4	153487438	153952901	465464	*	inter:3313	NA	NA	NA	mm10_cpg_inter
chr17	65733775	65733875	101	*	4.37964	5.04375	2.72665	0.838393	0.000127947	0.0860355	chr17	65722088	65772505	50418	-	intron:627468	ENSMUST00000070673.8	106572	Rab31	mm10_genes_introns
chr1	115230647	115230747	101	*	5.37689	6.04887	3.67728	0.83294	0.00013459	0.08805	chr1	112420952	118306996	5886045	*	inter:389	NA	NA	NA	mm10_cpg_inter
chr11	28308439	28308539	101	*	6.29416	6.90755	4.90521	0.717223	0.000139816	0.0895072	chr11	26597789	28579290	1981502	*	inter:7984	NA	NA	NA	mm10_cpg_inter
chr17	80965476	80965576	101	*	5.63115	6.24381	4.24558	0.712105	0.000140636	0.089577	chr17	80945089	80986179	41091	+	intron:611967	ENSMUST00000025092.4	68027	Tmem178	mm10_genes_introns
chr17	91375427	91375527	101	*	4.92489	5.58229	3.31028	0.787495	0.000141805	0.089577	chr17	91092779	93198757	2105979	*	inter:12002	NA	NA	NA	mm10_cpg_inter
chrX	83597650	83597750	101	*	4.19274	4.96157	1.70915	0.874914	0.000144435	0.0898731	chrX	83489946	83627261	137316	+	intron:677138	ENSMUST00000114000.7	13405	Dmd	mm10_genes_introns
chr1	114552035	114552135	101	*	5.21826	5.88126	3.57171	0.788277	0.000144827	0.0898731	chr1	112420952	118306996	5886045	*	inter:389	NA	NA	NA	mm10_cpg_inter
chr13	56162656	56162756	101	*	6.11246	6.85667	3.87747	0.873343	0.000145014	0.0898731	chr13	56162600	56166599	4000	+	1to5kb:100087	ENSMUST00000104611.1	NA	NA	mm10_genes_1to5kb
chr2	65201606	65201706	101	*	5.79706	6.26213	4.95079	0.415568	0.000153832	0.0920661	chr2	65151168	65238362	87195	-	intron:82934	ENSMUST00000112429.8	319876	Cobll1	mm10_genes_introns
chr15	28355399	28355499	101	*	6.25033	7.00944	3.87064	0.843682	0.000154513	0.0921943	chr15	28350712	28365537	14826	+	intron:545736	ENSMUST00000067048.7	110082	Dnah5	mm10_genes_introns
chr15	52575148	52575248	101	*	6.10187	6.68159	4.86068	0.620737	0.000154751	0.0921943	chr15	52044581	52708360	663780	*	inter:10558	NA	NA	NA	mm10_cpg_inter
chr1	162856931	162857031	101	*	5.15106	5.80967	3.52963	0.750687	0.000156168	0.0926243	chr1	162851544	162859424	7881	-	intron:39730	ENSMUST00000046049.13	14261	Fmo1	mm10_genes_introns
chr8	71282998	71283098	101	*	6.58225	6.3177	6.83983	-0.152809	0.000156305	0.0926243	chr8	71272830	71290241	17412	+	intron:320958	ENSMUST00000212935.1	17925	Myo9b	mm10_genes_introns
chr3	120286064	120286164	101	*	4.54154	5.30388	2.12826	0.794374	0.000170761	0.0980678	chr3	119787432	121258506	1471075	*	inter:2292	NA	NA	NA	mm10_cpg_inter
chr1	80824665	80824765	101	*	5.96047	6.71739	3.60305	0.792835	0.000171803	0.0981659	chr1	80762786	82279182	1516397	*	inter:291	NA	NA	NA	mm10_cpg_inter
chr11	81496833	81496933	101	*	4.80277	5.49749	2.9577	0.754709	0.000173373	0.0983591	chr11	80971615	81967629	996015	-	intron:457366	ENSMUST00000066197.6	11418	Asic2	mm10_genes_introns
chr1	67465845	67465945	101	*	5.06219	5.66028	3.74271	0.594128	0.000184617	0.10202	chr1	67042938	69103033	2060096	*	inter:225	NA	NA	NA	mm10_cpg_inter
chr13	57375720	57375820	101	*	6.68137	7.38083	4.80371	0.731337	0.000185302	0.102222	chr13	56891880	57903480	1011601	*	inter:9715	NA	NA	NA	mm10_cpg_inter
chr6	73128390	73128490	101	*	5.97379	6.52509	4.84415	0.511874	0.000190269	0.102831	chr6	73127986	73129133	1148	-	intron:247346	ENSMUST00000064948.12	330355	Dnah6	mm10_genes_introns
chr2	51325645	51325745	101	*	5.69433	6.27519	4.44839	0.554515	0.000193587	0.104188	chr2	51153278	51930709	777432	*	inter:1062	NA	NA	NA	mm10_cpg_inter
chr6	79326001	79326101	101	*	5.56545	6.31565	3.27423	0.728963	0.000197686	0.105412	chr6	78220078	81919608	3699531	*	inter:4498	NA	NA	NA	mm10_cpg_inter
chr13	38166635	38166735	101	*	5.99071	6.6114	4.56717	0.595832	0.00020471	0.107452	chr13	38164867	38167515	2649	+	intron:496035	ENSMUST00000124830.2	109620	Dsp	mm10_genes_introns
chr11	89500466	89500566	101	*	5.43139	6.13498	3.52469	0.693064	0.000204875	0.107452	chr11	89456147	89503898	47752	-	intron:458620	ENSMUST00000238273.2	382543	Ankfn1	mm10_genes_introns
chr17	62078088	62078188	101	*	7.19621	7.6387	6.41338	0.325875	0.000208746	0.1087	chr17	59017321	62875991	3858671	*	inter:11870	NA	NA	NA	mm10_cpg_inter
chr8	9015613	9015713	101	*	4.89216	5.48959	3.57555	0.548006	0.000212819	0.10911	chr8	8694635	9203693	509059	*	inter:5806	NA	NA	NA	mm10_cpg_inter
chr10	24853441	24853541	101	*	5.81142	6.39046	4.57298	0.516907	0.000217544	0.109398	chr10	24716430	24865849	149420	*	inter:7296	NA	NA	NA	mm10_cpg_inter
chr18	71643559	71643659	101	*	5.14099	5.79257	3.55873	0.613723	0.000219425	0.10968	chr18	71588028	71679460	91433	-	intron:646431	ENSMUST00000114943.10	13176	Dcc	mm10_genes_introns
chr13	58653517	58653617	101	*	5.05364	5.58482	3.99687	0.44003	0.000221393	0.110067	chr13	58407343	58802416	395074	*	inter:9722	NA	NA	NA	mm10_cpg_inter
chr13	57328759	57328859	101	*	6.31204	6.93456	4.87961	0.527481	0.000255095	0.116232	chr13	56891880	57903480	1011601	*	inter:9715	NA	NA	NA	mm10_cpg_inter
chr14	8063638	8063738	101	*	6.34508	6.95441	4.975	0.5042	0.00026147	0.117627	chr14	8007009	8076221	69213	*	inter:9999	NA	NA	NA	mm10_cpg_inter
chr1	171180661	171180761	101	*	5.4635	6.26371	2.5753	0.569824	0.000264228	0.11803	chr1	171175625	171196010	20386	-	intron:40863	ENSMUST00000111332.1	66425	Pcp4l1	mm10_genes_introns
chr2	82735880	82735980	101	*	5.06204	5.63046	3.86651	0.439443	0.000274113	0.121097	chr2	82057783	83640310	1582528	*	inter:1169	NA	NA	NA	mm10_cpg_inter
chr9	14552592	14552692	101	*	6.82717	7.49592	5.14691	0.552833	0.000275465	0.121358	chr9	14551748	14555573	3826	-	intron:367670	ENSMUST00000013220.7	75723	Amotl1	mm10_genes_introns
chr11	109295290	109295390	101	*	6.38254	6.91624	5.31687	0.387373	0.000284345	0.122898	chr11	109281546	109297937	16392	-	intron:464875	ENSMUST00000020920.9	19739	Rgs9	mm10_genes_introns
chr12	25357266	25357366	101	*	4.67865	5.41594	2.50584	0.57835	0.000285655	0.123153	chr12	25355989	25376908	20920	+	intron:471901	ENSMUST00000220620.1	NA	NA	mm10_genes_introns
chr1	39651499	39651599	101	*	6.62383	6.35586	6.88417	-0.139806	0.000285948	0.123153	chr1	39651475	39652474	1000	-	promoter:4935	ENSMUST00000053355.5	263764	Creg2	mm10_genes_promoters
chr16	10477212	10477312	101	*	5.1944	5.89786	3.28857	0.558017	0.000292215	0.124219	chr16	10475059	10479058	4000	+	1to5kb:115612	ENSMUST00000230395.1	12265	Ciita	mm10_genes_1to5kb
chr13	31713996	31714096	101	*	5.01313	5.63105	3.60281	0.475488	0.000297465	0.125257	chr13	31633887	31802190	168304	*	inter:9555	NA	NA	NA	mm10_cpg_inter
chr15	87441294	87441394	101	*	5.52442	6.33264	2.51027	0.507511	0.000301308	0.125257	chr15	86218719	87540013	1321295	*	inter:10817	NA	NA	NA	mm10_cpg_inter
chr5	18957994	18958094	101	*	4.92808	5.59623	3.25139	0.51842	0.000305303	0.125826	chr5	18364749	19222499	857751	*	inter:3399	NA	NA	NA	mm10_cpg_inter
chrX	6629824	6629924	101	*	3.73196	4.57431	0	0.396802	0.000318451	0.127666	chrX	6629282	6632222	2941	+	intron:671290	ENSMUST00000103005.9	208431	Shroom4	mm10_genes_introns
chr2	83697480	83697580	101	*	5.46095	5.90291	4.67957	0.259198	0.000325282	0.128651	chr2	83648820	83720234	71415	*	inter:1170	NA	NA	NA	mm10_cpg_inter
chr2	47388609	47388709	101	*	5.37861	6.0808	3.48174	0.517066	0.00032904	0.129589	chr2	45121289	48809695	3688407	*	inter:1054	NA	NA	NA	mm10_cpg_inter
chr2	119166444	119166544	101	*	4.66517	5.54187	0	0.216271	0.000334108	0.131179	chr2	119162773	119166772	4000	+	1to5kb:11879	ENSMUST00000057454.3	320415	Gchfr	mm10_genes_1to5kb
chr15	6325694	6325794	101	*	6.77312	7.41073	5.26523	0.463438	0.000334753	0.131192	chr15	6299900	6416805	116906	+	intron:544146	ENSMUST00000159552.1	13132	Dab2	mm10_genes_introns
chr1	104669938	104670038	101	*	4.98541	5.7779	2.20878	0.487757	0.000341702	0.132418	chr1	98099892	104764480	6664589	*	inter:377	NA	NA	NA	mm10_cpg_inter
chr10	103215812	103215912	101	*	6.50558	6.84883	5.96314	0.172252	0.00034426	0.13265	chr10	103214438	103218437	4000	-	1to5kb:83932	ENSMUST00000220380.1	NA	NA	mm10_genes_1to5kb
chr7	86976450	86976550	101	*	6.15511	6.74956	4.85152	0.411616	0.000345589	0.132831	chr7	84693975	87242446	2548472	*	inter:5396	NA	NA	NA	mm10_cpg_inter
chr15	48194654	48194754	101	*	4.5877	5.27286	2.8058	0.484331	0.000353144	0.134343	chr15	48185373	48255524	70152	-	intron:558607	ENSMUST00000160658.7	239420	Csmd3	mm10_genes_introns
chr8	38334544	38334644	101	*	5.71656	6.46085	3.48084	0.497636	0.000359502	0.135409	chr8	37953058	38660724	707667	-	intron:335371	ENSMUST00000135764.7	244431	Sgcz	mm10_genes_introns
chrX	7532504	7532604	101	*	4.96169	5.74631	2.28975	0.474208	0.000364982	0.136453	chrX	7323440	7569382	245943	*	inter:12815	NA	NA	NA	mm10_cpg_inter
chr13	31292066	31292166	101	*	5.49435	5.91228	4.77649	0.22192	0.000367327	0.137063	chr13	30978137	31553822	575686	*	inter:9553	NA	NA	NA	mm10_cpg_inter
chr14	10659609	10659709	101	*	4.54996	5.15651	3.19255	0.392917	0.000389202	0.141087	chr14	10421614	10729724	308111	-	intron:529759	ENSMUST00000162278.7	14198	Fhit	mm10_genes_introns
chr11	38169538	38169638	101	*	6.01137	6.72483	4.03224	0.46385	0.000394761	0.141673	chr11	37240936	40688328	3447393	*	inter:8033	NA	NA	NA	mm10_cpg_inter
chr3	28478349	28478449	101	*	7.17514	7.79288	5.76564	0.399172	0.000398444	0.142354	chr3	28359057	28493966	134910	+	intron:104152	ENSMUST00000160934.7	665113	Tnik	mm10_genes_introns
chr10	96365704	96365804	101	*	6.23205	6.82029	4.95517	0.36911	0.000403217	0.1431	chr10	95945333	96612483	667151	*	inter:7718	NA	NA	NA	mm10_cpg_inter
chr11	80211021	80211121	101	*	6.45187	6.21577	6.6859	-0.133361	0.000431351	0.147437	chr11	80209324	80220257	10934	+	intron:433677	ENSMUST00000077451.13	59040	Rhot1	mm10_genes_introns
chr11	66530649	66530749	101	*	4.98163	5.77581	2.18138	0.412618	0.000431728	0.147437	chr11	66526796	66530795	4000	-	1to5kb:90510	ENSMUST00000123454.7	380702	Shisa6	mm10_genes_1to5kb
chr18	4308413	4308513	101	*	5.61897	5.90175	5.19887	0.136327	0.000433252	0.147687	chr18	4056770	4348893	292124	*	inter:12011	NA	NA	NA	mm10_cpg_inter
chr13	53737633	53737733	101	*	6.82239	7.48106	5.20062	0.407764	0.000436109	0.14803	chr13	53480394	54051105	570712	*	inter:9666	NA	NA	NA	mm10_cpg_inter
chr3	118102256	118102356	101	*	5.95757	6.54641	4.67814	0.345854	0.000449127	0.149023	chr3	117873042	119778566	1905525	*	inter:2291	NA	NA	NA	mm10_cpg_inter
chr3	92607355	92607455	101	*	4.78732	5.61725	1.35762	0.340369	0.000452027	0.149461	chr3	92607225	92607492	268	-	5UTR:16593	ENSMUST00000195278.1	NA	NA	mm10_genes_5UTRs

## Sheet: S4-Lead Male Cortex
seqnames	start	end	width	strand	Conc	Conc_Control	Conc_Lead	LogFoldChange	p.value	FDR	annot.seqnames	annot.start	annot.end	annot.width	annot.strand	annot.id	annot.tx_id	annot.gene_id	annot.symbol	annot.type
chr19	38706097	38706197	101	*	6.76633	7.15669	6.22949	0.54747	2.30063e-11	1.05933e-06	chr19	38705325	38709324	4000	-	1to5kb:134279	ENSMUST00000237606.1	NA	NA	mm10_genes_1to5kb
chr7	67719100	67719200	101	*	6.43809	6.83232	5.89386	0.497097	1.83442e-09	4.22329e-05	chr7	67711504	67725233	13730	+	intron:270568	ENSMUST00000032774.15	67009	Ttc23	mm10_genes_introns
chr6	137387230	137387330	101	*	6.53424	6.85091	6.12793	0.431569	8.90399e-08	0.00136661	chr6	137386364	137392685	6322	+	intron:239769	ENSMUST00000167679.7	19277	Ptpro	mm10_genes_introns
chr5	142742815	142742915	101	*	6.85284	7.18332	6.42344	0.426552	1.67037e-07	0.0019228	chr5	142740265	142743402	3138	-	intron:221405	ENSMUST00000152247.7	231861	Tnrc18	mm10_genes_introns
chr7	73532738	73532838	101	*	6.45667	6.77089	6.05439	0.416102	2.75401e-07	0.00253616	chr7	73529726	73533725	4000	-	1to5kb:60451	ENSMUST00000205707.1	NA	NA	mm10_genes_1to5kb
chr5	131934729	131934829	101	*	6.60308	6.90444	6.22169	0.408177	3.53e-07	0.00270898	chr5	131934680	131935679	1000	-	promoter:42169	ENSMUST00000197906.1	NA	NA	mm10_genes_promoters
chr11	81151004	81151104	101	*	6.10622	6.50438	5.55442	0.405902	5.27274e-07	0.00319578	chr11	80971615	81151757	180143	-	intron:457357	ENSMUST00000021045.12	11418	Asic2	mm10_genes_introns
chr2	167489873	167489973	101	*	6.41737	6.73896	6.00289	0.40626	5.93697e-07	0.00319578	chr2	167487645	167491644	4000	+	1to5kb:13603	ENSMUST00000109214.7	81018	Rnf114	mm10_genes_1to5kb
chr9	44101202	44101302	101	*	6.44005	6.81884	5.92496	0.406004	6.2465e-07	0.00319578	chr9	44100729	44101728	1000	+	promoter:71159	ENSMUST00000034654.8	259172	Mfrp	mm10_genes_promoters
chr8	124946463	124946563	101	*	7.28298	7.55595	6.94603	0.38583	8.95538e-07	0.0037596	chr8	124915781	124948232	32452	-	intron:345701	ENSMUST00000034469.6	112405	Egln1	mm10_genes_introns
chr1	66252592	66252692	101	*	6.3779	6.6994	5.96357	0.399697	8.98155e-07	0.0037596	chr1	66251713	66322403	70691	+	intron:6748	ENSMUST00000156636.8	17756	Map2	mm10_genes_introns
chr15	62130642	62130742	101	*	7.45241	7.76048	7.06019	0.39259	1.2437e-06	0.00477217	chr15	62107466	62175466	68001	+	intron:547833	ENSMUST00000182956.7	19296	Pvt1	mm10_genes_introns
chr19	6440248	6440348	101	*	7.121	7.39693	6.7795	0.381617	1.41187e-06	0.00500073	chr19	6428779	6443630	14852	+	intron:650128	ENSMUST00000113462.7	18190	Nrxn2	mm10_genes_introns
chr8	120607590	120607690	101	*	6.55588	6.8734	6.14816	0.390197	1.55955e-06	0.00512925	chr8	119910940	124295357	4384418	+	intron:329632	ENSMUST00000127664.1	108148	Galnt2	mm10_genes_introns
chr11	79688641	79688741	101	*	6.0188	6.3759	5.54317	0.385909	2.07268e-06	0.00572032	chr11	79686693	79689614	2922	+	intron:433540	ENSMUST00000017783.12	268451	Rab11fip4	mm10_genes_introns
chr8	122329490	122329590	101	*	6.14972	6.47443	5.73005	0.384633	2.28984e-06	0.00572032	chr8	122328698	122332697	4000	+	1to5kb:66712	ENSMUST00000177356.1	22761	Zfpm1	mm10_genes_1to5kb
chr4	132420668	132420768	101	*	5.95617	6.31497	5.47749	0.381376	2.5876e-06	0.00572032	chr4	132413124	132422344	9221	-	intron:169575	ENSMUST00000102568.9	100169	Phactr4	mm10_genes_introns
chr4	136256988	136257088	101	*	6.24504	6.55782	5.84512	0.381708	2.63402e-06	0.00572032	chr4	136255289	136257923	2635	+	intron:150192	ENSMUST00000136812.1	21401	Tcea3	mm10_genes_introns
chr19	55597693	55597793	101	*	6.4629	6.7575	6.0923	0.37851	2.64801e-06	0.00572032	chr19	55499305	55623816	124512	+	intron:657612	ENSMUST00000223690.1	53611	Vti1a	mm10_genes_introns
chr6	28989787	28989887	101	*	6.88206	7.18229	6.50248	0.378795	2.67699e-06	0.00572032	chr6	28981812	29021733	39922	+	intron:224572	ENSMUST00000164104.2	NA	NA	mm10_genes_introns
chr11	96133953	96134053	101	*	5.96389	6.32163	5.48711	0.379049	2.88768e-06	0.00572032	chr11	96133219	96134218	1000	+	promoter:87587	ENSMUST00000107680.1	237930	Ttll6	mm10_genes_promoters
chr2	33739945	33740045	101	*	6.60725	6.88941	6.25615	0.373464	2.94745e-06	0.00572032	chr2	33733532	33752308	18777	-	intron:78986	ENSMUST00000041555.9	72543	Mvb12b	mm10_genes_introns
chr5	118755728	118755828	101	*	6.21105	6.55195	5.76384	0.378653	3.21286e-06	0.00572032	chr5	118755716	118757076	1361	+	intron:191993	ENSMUST00000100816.7	76199	Med13l	mm10_genes_introns
chr2	146501653	146501753	101	*	6.21225	6.52678	5.80945	0.378095	3.23006e-06	0.00572032	chr2	146485232	146511793	26562	-	intron:97323	ENSMUST00000109986.8	241694	Ralgapa2	mm10_genes_introns
chr13	43305392	43305492	101	*	6.77721	7.09213	6.37378	0.373399	4.20773e-06	0.00644977	chr13	43305173	43309172	4000	-	1to5kb:102432	ENSMUST00000055341.6	328232	Gfod1	mm10_genes_1to5kb
chr16	44617688	44617788	101	*	7.3322	7.64805	6.92724	0.37213	4.54932e-06	0.00644977	chr16	44562805	44720357	157553	*	inter:11260	NA	NA	NA	mm10_cpg_inter
chr13	58403673	58403773	101	*	6.37866	6.67915	5.99865	0.369886	4.82284e-06	0.00644977	chr13	58403344	58404343	1000	-	promoter:102859	ENSMUST00000116403.8	15387	Hnrnpk	mm10_genes_promoters
chr6	63411570	63411670	101	*	6.18096	6.51267	5.74947	0.37114	4.87479e-06	0.00644977	chr6	63256945	63503291	246347	+	intron:229659	ENSMUST00000159561.7	14804	Grid2	mm10_genes_introns
chr2	52677551	52677651	101	*	7.11847	7.38465	6.7918	0.360378	5.1617e-06	0.00644977	chr2	52676583	52677582	1000	-	promoter:15711	ENSMUST00000178799.7	12298	Cacnb4	mm10_genes_promoters
chr2	129028360	129028460	101	*	6.39501	6.71703	5.97981	0.369669	5.27058e-06	0.00644977	chr2	129028187	129031107	2921	-	intron:95753	ENSMUST00000145798.3	668894	Vinac1	mm10_genes_introns
chr15	57844315	57844415	101	*	6.13576	6.45903	5.71846	0.369293	5.3826e-06	0.00644977	chr15	57699895	57888026	188132	*	inter:10570	NA	NA	NA	mm10_cpg_inter
chr4	41519161	41519261	101	*	6.61475	6.9179	6.23048	0.36823	5.38323e-06	0.00644977	chr4	41515694	41519693	4000	+	1to5kb:26971	ENSMUST00000122839.1	NA	NA	mm10_genes_1to5kb
chr9	51466917	51467017	101	*	6.52792	6.83789	6.13259	0.36873	5.40057e-06	0.00644977	chr9	51283284	51760860	477577	*	inter:6713	NA	NA	NA	mm10_cpg_inter
chr4	35122926	35123026	101	*	6.68484	6.97671	6.31854	0.366293	5.41116e-06	0.00644977	chr4	35123010	35123271	262	*	enhancer:8824	NA	NA	NA	mm10_enhancers_fantom
chr11	79364441	79364541	101	*	6.75085	7.04419	6.38224	0.366214	5.60328e-06	0.00644977	chr11	79340060	79384174	44115	+	intron:433324	ENSMUST00000219057.1	18015	Nf1	mm10_genes_introns
chr18	57637882	57637982	101	*	6.52125	6.80221	6.17201	0.3635	5.74162e-06	0.00644977	chr18	57594136	57667234	73099	+	intron:636181	ENSMUST00000079738.9	75444	Ccdc192	mm10_genes_introns
chr4	151101794	151101894	101	*	7.35268	7.61128	7.03739	0.355618	5.74309e-06	0.00644977	chr4	151088982	151131541	42560	-	intron:174046	ENSMUST00000169423.8	100072	Camta1	mm10_genes_introns
chr14	63161285	63161385	101	*	6.44722	6.73898	6.0811	0.363701	6.42015e-06	0.00674206	chr14	63159147	63163301	4155	-	intron:539412	ENSMUST00000238526.1	14137	Fdft1	mm10_genes_introns
chr15	83963810	83963910	101	*	6.52815	6.81767	6.16555	0.363295	6.42867e-06	0.00674206	chr15	83955054	83967572	12519	-	intron:565862	ENSMUST00000156187.7	77627	Efcab6	mm10_genes_introns
chr1	159574904	159575004	101	*	6.94136	7.27556	6.50564	0.365698	6.44262e-06	0.00674206	chr1	159524216	159737510	213295	+	intron:17197	ENSMUST00000192069.5	21960	Tnr	mm10_genes_introns
chr2	134641424	134641524	101	*	6.60786	6.90079	6.23989	0.361285	7.37473e-06	0.00738194	chr2	134639838	134643841	4004	-	intron:96794	ENSMUST00000038228.10	52837	Tmx4	mm10_genes_introns
chr8	64768603	64768703	101	*	6.88612	7.17692	6.52152	0.360707	7.64956e-06	0.00740946	chr8	64764233	64779697	15465	-	intron:337008	ENSMUST00000034017.8	77113	Klhl2	mm10_genes_introns
chr11	6679722	6679822	101	*	7.39602	7.66909	7.05891	0.356117	8.10528e-06	0.00740946	chr11	6679784	6680381	598	*	enhancer:26271	NA	NA	NA	mm10_enhancers_fantom
chr13	100846211	100846311	101	*	5.99089	6.32237	5.55978	0.360618	8.34484e-06	0.00740946	chr13	100842433	100846432	4000	+	1to5kb:101082	ENSMUST00000185979.1	NA	NA	mm10_genes_1to5kb
chr16	13813814	13813914	101	*	6.20614	6.51284	5.81611	0.360602	8.40834e-06	0.00740946	chr16	13813845	13817844	4000	+	1to5kb:115699	ENSMUST00000230788.1	18203	Ntan1	mm10_genes_1to5kb
chr7	117519849	117519949	101	*	6.09178	6.40459	5.6918	0.36088	8.41225e-06	0.00740946	chr7	117475531	117548583	73053	+	intron:277100	ENSMUST00000160035.7	233781	Xylt1	mm10_genes_introns
chr2	169655285	169655385	101	*	6.01398	6.36725	5.54515	0.357643	8.67277e-06	0.00740946	chr2	169633780	169883525	249746	+	intron:70146	ENSMUST00000109159.2	228911	Tshz2	mm10_genes_introns
chr15	80175702	80175802	101	*	7.27619	7.52125	6.9808	0.343862	8.96818e-06	0.00740946	chr15	80175710	80176081	372	*	enhancer:36319	NA	NA	NA	mm10_enhancers_fantom
chr9	117614651	117614751	101	*	6.11969	6.48408	5.63099	0.35344	9.17232e-06	0.00740946	chr9	117352563	117629799	277237	-	intron:385901	ENSMUST00000164018.8	207181	Rbms3	mm10_genes_introns
chr11	53360145	53360245	101	*	6.41357	6.72108	6.02225	0.35733	9.99569e-06	0.00780087	chr11	53351130	53368659	17530	+	intron:424434	ENSMUST00000060945.11	93736	Aff4	mm10_genes_introns
chr8	127498428	127498528	101	*	6.63263	6.94038	6.24091	0.354781	1.15011e-05	0.00882617	chr8	127474616	127593060	118445	+	intron:331286	ENSMUST00000162309.7	93742	Pard3	mm10_genes_introns
chr5	114771491	114771591	101	*	6.60383	6.87626	6.2677	0.35036	1.18693e-05	0.00887252	chr5	114769677	114773676	4000	+	1to5kb:36983	ENSMUST00000102578.10	68420	Ankrd13a	mm10_genes_1to5kb
chr18	56710286	56710386	101	*	6.56893	6.87623	6.17794	0.354127	1.19469e-05	0.00887252	chr18	56708475	56728400	19926	+	intron:636081	ENSMUST00000025486.8	16906	Lmnb1	mm10_genes_introns
chr4	63407803	63407903	101	*	6.72187	7.00335	6.37181	0.350636	1.27755e-05	0.0093373	chr4	63404355	63408354	4000	-	1to5kb:31416	ENSMUST00000035724.4	100182	Akna	mm10_genes_1to5kb
chr1	91513427	91513527	101	*	6.23204	6.55842	5.80956	0.351961	1.30237e-05	0.00936995	chr1	91513262	91517261	4000	+	1to5kb:2050	ENSMUST00000187588.1	74019	Traf3ip1	mm10_genes_1to5kb
chr18	10607923	10608023	101	*	7.32816	7.60532	6.98477	0.348202	1.37825e-05	0.00959084	chr18	10596442	10610025	13584	-	intron:641035	ENSMUST00000025142.12	77805	Esco1	mm10_genes_introns
chr7	28720268	28720368	101	*	7.10294	7.39496	6.73642	0.350524	1.38665e-05	0.00959084	chr7	28717039	28724614	7576	+	intron:263595	ENSMUST00000032818.12	50760	Fbxo17	mm10_genes_introns
chr7	109907097	109907197	101	*	7.18619	7.47778	6.82033	0.350323	1.39556e-05	0.00959084	chr7	109905781	109908330	2550	-	intron:305128	ENSMUST00000106722.1	19347	Dennd5a	mm10_genes_introns
chr4	106322868	106322968	101	*	6.62446	6.88896	6.30035	0.344354	1.48672e-05	0.0100624	chr4	106316787	106341213	24427	+	intron:143172	ENSMUST00000165709.7	329908	Usp24	mm10_genes_introns
chr11	115261621	115261721	101	*	6.40675	6.69108	6.05228	0.347861	1.50789e-05	0.0100624	chr11	115261667	115262006	340	*	enhancer:28918	NA	NA	NA	mm10_enhancers_fantom
chr4	134998334	134998434	101	*	6.74035	7.06773	6.31618	0.348233	1.5584e-05	0.0102509	chr4	134935470	135148074	212605	*	inter:3100	NA	NA	NA	mm10_cpg_inter
chr14	122690201	122690301	101	*	6.38973	6.72452	5.95298	0.347009	1.59554e-05	0.0102595	chr14	122690168	122692179	2012	+	intron:529082	ENSMUST00000038374.12	110821	Pcca	mm10_genes_introns
chr4	141489510	141489610	101	*	7.10315	7.37125	6.77358	0.340547	1.93844e-05	0.0120566	chr4	141489313	141493312	4000	-	1to5kb:33462	ENSMUST00000152411.1	56381	Spen	mm10_genes_1to5kb
chr13	47850498	47850598	101	*	6.41103	6.68665	6.07001	0.342021	1.94403e-05	0.0120566	chr13	47127196	48223747	1096552	*	inter:9628	NA	NA	NA	mm10_cpg_inter
chr13	8839235	8839335	101	*	6.56639	6.84707	6.21758	0.342631	1.96382e-05	0.0120566	chr13	8835373	8839372	4000	-	1to5kb:101504	ENSMUST00000220930.1	NA	NA	mm10_genes_1to5kb
chr16	37973397	37973497	101	*	7.25093	7.52659	6.90985	0.340602	2.14001e-05	0.012797	chr16	37948352	37978658	30307	+	intron:578951	ENSMUST00000061274.8	239845	Gpr156	mm10_genes_introns
chr11	46708154	46708254	101	*	6.56124	6.84382	6.20948	0.339818	2.30815e-05	0.013453	chr11	46708060	46712059	4000	-	1to5kb:89803	ENSMUST00000055102.12	171284	Timd2	mm10_genes_1to5kb
chr4	127637885	127637985	101	*	6.95518	7.24762	6.58801	0.340127	2.4153e-05	0.0139015	chr4	127330490	127967538	637049	*	inter:2981	NA	NA	NA	mm10_cpg_inter
chr6	6213438	6213538	101	*	6.37653	6.66775	6.01126	0.338995	2.54366e-05	0.0139432	chr6	6191318	6216995	25678	-	intron:241530	ENSMUST00000015256.14	50799	Slc25a13	mm10_genes_introns
chr1	64305939	64306039	101	*	6.21349	6.54297	5.78579	0.336934	2.61271e-05	0.0141532	chr1	64305319	64306104	786	*	enhancer:682	NA	NA	NA	mm10_enhancers_fantom
chr15	30615468	30615568	101	*	6.68105	6.99057	6.28647	0.337662	2.73732e-05	0.0144874	chr15	30480895	30619221	138327	+	intron:545770	ENSMUST00000081728.6	18163	Ctnnd2	mm10_genes_introns
chr10	111192558	111192658	101	*	6.07147	6.37466	5.68712	0.336898	2.87918e-05	0.0149881	chr10	111165197	111204734	39538	+	intron:400725	ENSMUST00000105275.8	237542	Osbpl8	mm10_genes_introns
chr17	85006803	85006903	101	*	6.24619	6.52435	5.90127	0.335485	2.89704e-05	0.0149881	chr17	85005567	85023695	18129	+	intron:612304	ENSMUST00000112305.9	19043	Ppm1b	mm10_genes_introns
chr5	54026195	54026295	101	*	6.64271	6.90035	6.32883	0.330949	3.04032e-05	0.0155546	chr5	53999035	54053375	54341	+	intron:183645	ENSMUST00000117661.8	116873	Stim2	mm10_genes_introns
chr3	84386412	84386512	101	*	6.11599	6.43853	5.69992	0.333544	3.19112e-05	0.0160763	chr3	84263921	84475311	211391	*	inter:2033	NA	NA	NA	mm10_cpg_inter
chr13	95838250	95838350	101	*	6.63895	6.94758	6.24582	0.334114	3.25416e-05	0.0160763	chr13	95837924	95891663	53740	-	intron:513252	ENSMUST00000068603.7	544963	Iqgap2	mm10_genes_introns
chr8	75091441	75091541	101	*	5.97423	6.26655	5.60722	0.334003	3.31515e-05	0.0160763	chr8	75088621	75092620	4000	+	1to5kb:65320	ENSMUST00000005548.7	15368	Hmox1	mm10_genes_1to5kb
chr3	134210964	134211064	101	*	6.31681	6.61698	5.93732	0.333357	3.42125e-05	0.0162736	chr3	134200302	134211671	11370	+	intron:117708	ENSMUST00000197430.1	NA	NA	mm10_genes_introns
chr11	98716293	98716393	101	*	6.76987	7.03424	6.44594	0.330957	3.42825e-05	0.0162736	chr11	98716282	98716413	132	-	intron:460939	ENSMUST00000125064.7	23989	Med24	mm10_genes_introns
chr5	8438360	8438460	101	*	6.41639	6.76222	5.96062	0.327325	3.53851e-05	0.016326	chr5	8430519	8440720	10202	+	intron:176276	ENSMUST00000066921.9	319653	Slc25a40	mm10_genes_introns
chr11	6008257	6008357	101	*	7.4161	7.6803	7.09242	0.329426	3.54566e-05	0.016326	chr11	6001393	6015449	14057	-	intron:445864	ENSMUST00000109813.8	12323	Camk2b	mm10_genes_introns
chr5	104061095	104061195	101	*	6.94992	7.1973	6.65117	0.324781	3.6951e-05	0.0165211	chr5	104059783	104061673	1891	+	intron:188330	ENSMUST00000031250.13	74167	Nudt9	mm10_genes_introns
chr19	7280023	7280123	101	*	6.85696	7.12181	6.5323	0.328473	3.71513e-05	0.0165211	chr19	7279095	7283094	4000	-	1to5kb:133440	ENSMUST00000171044.1	13728	Mark2	mm10_genes_1to5kb
chr7	59960931	59961031	101	*	6.28256	6.61712	5.84623	0.328012	3.73155e-05	0.0165211	chr7	59956801	59969161	12361	-	intron:298531	ENSMUST00000189581.6	52480	Snhg14	mm10_genes_introns
chr15	58556458	58556558	101	*	6.92076	7.16412	6.62785	0.323353	3.78324e-05	0.0165904	chr15	58553719	58557849	4131	+	intron:547674	ENSMUST00000161028.1	631797	Fer1l6	mm10_genes_introns
chr3	87101863	87101963	101	*	6.42559	6.70623	6.07685	0.329948	3.94202e-05	0.0171236	chr3	87097907	87140976	43070	-	intron:125060	ENSMUST00000159976.7	170643	Kirrel	mm10_genes_introns
chr17	47219208	47219308	101	*	6.82659	7.08485	6.51179	0.325606	4.15744e-05	0.0175623	chr17	47141910	47230229	88320	+	intron:607695	ENSMUST00000188947.6	224829	Trerf1	mm10_genes_introns
chr4	132293404	132293504	101	*	6.85302	7.10688	6.54475	0.324558	4.22927e-05	0.0176189	chr4	132292627	132295766	3140	+	exon:178273	ENSMUST00000030731.10	66464	Taf12	mm10_genes_exons
chr16	92040240	92040340	101	*	6.20593	6.5181	5.80701	0.328318	4.24737e-05	0.0176189	chr16	92037677	92041676	4000	+	1to5kb:117511	ENSMUST00000158668.1	NA	NA	mm10_genes_1to5kb
chr14	34248293	34248393	101	*	6.04682	6.32692	5.69891	0.327711	4.44227e-05	0.0181013	chr14	34245369	34248883	3515	-	intron:534515	ENSMUST00000111917.2	75698	Shld2	mm10_genes_introns
chr19	53369072	53369172	101	*	7.84587	8.11091	7.52092	0.325741	4.49322e-05	0.0181483	chr19	53369023	53370022	1000	+	promoter:132571	ENSMUST00000237295.1	17859	Mxi1	mm10_genes_promoters
chr7	117507691	117507791	101	*	6.59664	6.89982	6.21232	0.327226	4.61479e-05	0.0183179	chr7	117475531	117548583	73053	+	intron:277100	ENSMUST00000160035.7	233781	Xylt1	mm10_genes_introns
chr2	59628009	59628109	101	*	6.34648	6.6357	5.98435	0.326781	4.74233e-05	0.0185051	chr2	59625063	59629062	4000	+	1to5kb:10395	ENSMUST00000128030.1	66860	Tanc1	mm10_genes_1to5kb
chr19	53134119	53134219	101	*	7.59653	7.82122	7.33028	0.311207	5.01359e-05	0.0190786	chr19	53042710	53138134	95425	*	inter:12763	NA	NA	NA	mm10_cpg_inter
chr4	124810332	124810432	101	*	6.29156	6.6212	5.86357	0.320927	5.27685e-05	0.0196255	chr4	124805116	124820204	15089	+	intron:147220	ENSMUST00000106193.7	17764	Mtf1	mm10_genes_introns
chr4	125931156	125931256	101	*	7.30711	7.54158	7.02701	0.314016	5.40709e-05	0.0197496	chr4	125733807	126042914	309108	*	inter:2952	NA	NA	NA	mm10_cpg_inter
chr9	30591857	30591957	101	*	6.48796	6.77719	6.12584	0.323504	5.56245e-05	0.0200096	chr9	30431397	30917475	486079	*	inter:6589	NA	NA	NA	mm10_cpg_inter
chr13	119427803	119427903	101	*	6.77126	7.03796	6.44382	0.320696	5.99099e-05	0.020779	chr13	119427601	119428600	1000	+	promoter:101358	ENSMUST00000109203.8	218693	Paip1	mm10_genes_promoters
chr8	123124698	123124798	101	*	6.77034	7.01745	6.47198	0.316858	6.00198e-05	0.020779	chr8	123121517	123125516	4000	+	1to5kb:66781	ENSMUST00000123191.1	102278	Cpne7	mm10_genes_1to5kb
chr7	100365064	100365164	101	*	6.29893	6.56548	5.97173	0.319787	6.26094e-05	0.0213544	chr7	100355362	100371722	16361	-	intron:302969	ENSMUST00000032963.9	72590	Ppme1	mm10_genes_introns
chr13	95327396	95327496	101	*	6.00622	6.33186	5.58497	0.315051	7.10034e-05	0.0229893	chr13	95325600	95329599	4000	+	1to5kb:100954	ENSMUST00000157483.1	100217450	Snora47	mm10_genes_1to5kb
chr11	120395359	120395459	101	*	5.98818	6.35337	5.49804	0.304383	7.50401e-05	0.0238291	chr11	120389440	120404205	14766	-	intron:468311	ENSMUST00000044271.14	217365	Nploc4	mm10_genes_introns
chr4	129512878	129512978	101	*	6.69769	6.99188	6.32773	0.316359	7.75688e-05	0.023983	chr4	129512581	129513580	1000	+	promoter:29042	ENSMUST00000062356.6	17357	Marcksl1	mm10_genes_promoters
chr14	103927905	103928005	101	*	6.75	7.00257	6.44364	0.313397	7.76081e-05	0.023983	chr14	103654974	104469078	814105	*	inter:10387	NA	NA	NA	mm10_cpg_inter
chr15	84954854	84954954	101	*	6.83031	7.09848	6.50063	0.315362	8.01061e-05	0.0241992	chr15	84952624	84956623	4000	-	1to5kb:114588	ENSMUST00000116791.1	100526461	Mir1249	mm10_genes_1to5kb
chr6	128285142	128285242	101	*	7.01707	7.25579	6.73088	0.308964	8.19228e-05	0.0243364	chr6	128271123	128300294	29172	-	intron:255371	ENSMUST00000006311.12	21679	Tead4	mm10_genes_introns
chr10	122877883	122877983	101	*	7.28334	7.52965	6.98614	0.310986	8.36715e-05	0.02438	chr10	122857147	122878508	21362	+	intron:401889	ENSMUST00000162853.7	319468	Ppm1h	mm10_genes_introns
chr6	115655142	115655242	101	*	6.41068	6.70734	6.0368	0.314424	8.41563e-05	0.02438	chr6	115644643	115675688	31046	-	intron:251399	ENSMUST00000112949.7	110157	Raf1	mm10_genes_introns
chr18	75403138	75403238	101	*	6.16362	6.46688	5.77917	0.314198	8.42152e-05	0.02438	chr18	75373010	75692577	319568	*	inter:12322	NA	NA	NA	mm10_cpg_inter
chr1	165190406	165190506	101	*	7.05461	7.27657	6.79217	0.302576	8.43313e-05	0.02438	chr1	165188335	165194239	5905	-	intron:40004	ENSMUST00000043338.9	108735	Sft2d2	mm10_genes_introns
chr7	46407652	46407752	101	*	6.8472	7.12051	6.50972	0.314314	8.51262e-05	0.02438	chr7	46398248	46427345	29098	+	intron:268247	ENSMUST00000025202.7	16502	Kcnc1	mm10_genes_introns
chr10	90863282	90863382	101	*	6.12383	6.38258	5.80831	0.312622	8.6834e-05	0.02438	chr10	90680920	90895098	214179	+	intron:399070	ENSMUST00000183156.7	77531	Anks1b	mm10_genes_introns
chr1	185458305	185458405	101	*	7.00554	7.26542	6.68833	0.312154	8.86605e-05	0.0244453	chr1	185456569	185460568	4000	-	1to5kb:8323	ENSMUST00000180623.1	100039138	Gm2061	mm10_genes_1to5kb
chr2	168925218	168925318	101	*	6.68847	6.93532	6.39048	0.309329	9.02629e-05	0.024739	chr2	168906990	168935210	28221	-	intron:101620	ENSMUST00000109162.8	22722	Zfp64	mm10_genes_introns
chr6	90846453	90846553	101	*	6.68109	6.94232	6.36187	0.312042	9.08946e-05	0.0247648	chr6	90845461	90846460	1000	-	promoter:49311	ENSMUST00000080061.2	NA	NA	mm10_genes_promoters
chr14	122157816	122157916	101	*	6.95126	7.18676	6.66966	0.306109	9.51728e-05	0.0250579	chr14	122155500	122158648	3149	+	intron:529027	ENSMUST00000026624.10	68059	Tm9sf2	mm10_genes_introns
chr14	20794664	20794764	101	*	6.39773	6.66831	6.0644	0.311896	9.60155e-05	0.0251195	chr14	20794052	20795051	1000	-	promoter:107798	ENSMUST00000100837.10	12325	Camk2g	mm10_genes_promoters
chr11	116089354	116089454	101	*	6.96114	7.19442	6.68273	0.30413	0.000103161	0.0259567	chr11	116087996	116091995	4000	-	1to5kb:92903	ENSMUST00000074628.12	22378	Wbp2	mm10_genes_1to5kb
chr6	91015120	91015220	101	*	6.3388	6.61075	6.0034	0.309656	0.000106406	0.0263412	chr6	91014497	91015823	1327	-	intron:249381	ENSMUST00000032179.13	54563	Nup210	mm10_genes_introns
chr5	135270877	135270977	101	*	6.64619	6.91424	6.31671	0.308958	0.000108963	0.0266873	chr5	135255488	135272568	17081	*	inter:4054	NA	NA	NA	mm10_cpg_inter
chr9	61332005	61332105	101	*	6.27968	6.53694	5.96638	0.307316	0.000112371	0.0270706	chr9	60798988	61365479	566492	*	inter:6792	NA	NA	NA	mm10_cpg_inter
chr7	110248146	110248246	101	*	6.46764	6.71223	6.17296	0.304684	0.000115165	0.0270706	chr7	110243525	110255734	12210	+	intron:276265	ENSMUST00000033325.8	20947	Swap70	mm10_genes_introns
chr2	153450752	153450852	101	*	6.2443	6.56728	5.8275	0.303289	0.000116488	0.0270706	chr2	153436348	153470687	34340	-	intron:97999	ENSMUST00000035346.13	329540	Nol4l	mm10_genes_introns
chr2	163683601	163683701	101	*	6.8734	7.13383	6.55536	0.306893	0.000117296	0.0270706	chr2	163658493	163703485	44993	+	intron:69044	ENSMUST00000147385.7	18769	Pkig	mm10_genes_introns
chr1	172663930	172664030	101	*	6.01865	6.29962	5.6694	0.306968	0.000121853	0.0273536	chr1	172637130	173363180	726051	*	inter:639	NA	NA	NA	mm10_cpg_inter
chr13	113917185	113917285	101	*	7.28072	7.54692	6.95403	0.306381	0.000123493	0.0273536	chr13	113794697	113922246	127550	+	intron:502764	ENSMUST00000091201.6	218639	Arl15	mm10_genes_introns
chr10	77628055	77628155	101	*	6.25348	6.51682	5.9311	0.306018	0.000123572	0.0273536	chr10	77614052	77630725	16674	+	intron:395478	ENSMUST00000174113.7	20610	Sumo3	mm10_genes_introns
chr11	87252714	87252814	101	*	6.56315	6.85683	6.194	0.304252	0.000134691	0.0284432	chr11	87249051	87358448	109398	-	intron:458351	ENSMUST00000055438.4	320472	Ppm1e	mm10_genes_introns
chr1	39089014	39089114	101	*	6.45782	6.74261	6.10263	0.304114	0.000138027	0.0284432	chr1	38992053	39189417	197365	*	inter:121	NA	NA	NA	mm10_cpg_inter
chr2	156260528	156260628	101	*	6.69819	6.97106	6.36138	0.303906	0.000140371	0.0284432	chr2	156258185	156262184	4000	+	1to5kb:13138	ENSMUST00000131479.1	228829	Phf20	mm10_genes_1to5kb
chr17	24124643	24124743	101	*	6.60186	6.88287	6.25256	0.303804	0.000140799	0.0284432	chr17	24121795	24125794	4000	-	1to5kb:124014	ENSMUST00000154982.1	18607	Pdpk1	mm10_genes_1to5kb
chr8	79059971	79060071	101	*	6.91606	7.17274	6.60362	0.302634	0.000142077	0.0284432	chr8	79028730	79060249	31520	+	intron:322363	ENSMUST00000087927.10	622675	Zfp827	mm10_genes_introns
chr2	181095443	181095543	101	*	6.55367	6.8056	6.24823	0.300953	0.000151455	0.0290573	chr2	181095422	181096421	1000	-	promoter:19422	ENSMUST00000152099.6	16536	Kcnq2	mm10_genes_promoters
chr3	86111462	86111562	101	*	6.39469	6.64814	6.08703	0.300576	0.000153693	0.029243	chr3	86107353	86113105	5753	+	intron:109015	ENSMUST00000238443.1	27059	Sh3d19	mm10_genes_introns
chr11	106576048	106576148	101	*	7.74935	8.00545	7.43775	0.300661	0.000156537	0.0296616	chr11	106568628	106612857	44230	-	intron:464350	ENSMUST00000042780.13	21763	Tex2	mm10_genes_introns
chr17	88533538	88533638	101	*	6.78908	7.00486	6.53525	0.290934	0.000158487	0.0297859	chr17	88530319	88542844	12526	+	intron:612634	ENSMUST00000038551.7	73825	Ppp1r21	mm10_genes_introns
chr13	20392185	20392285	101	*	6.22202	6.5153	5.85351	0.300217	0.00015965	0.0298824	chr13	20373191	20449469	76279	+	intron:494406	ENSMUST00000072519.6	140580	Elmo1	mm10_genes_introns
chr4	59817098	59817198	101	*	7.04893	7.27029	6.78733	0.291283	0.000168764	0.0309034	chr4	59806226	59857444	51219	+	intron:140069	ENSMUST00000030080.6	209131	Snx30	mm10_genes_introns
chr12	100299556	100299656	101	*	6.16355	6.42083	5.85021	0.299033	0.000170382	0.0309331	chr12	100296504	100300908	4405	+	exon:574843	ENSMUST00000223300.1	100038713	Gm10432	mm10_genes_exons
chr9	44610355	44610455	101	*	7.53658	7.75005	7.28594	0.288987	0.000171825	0.0309331	chr9	44610405	44610722	318	-	exon:447819	ENSMUST00000214898.1	NA	NA	mm10_genes_exons
chr17	24487192	24487292	101	*	6.24146	6.51296	5.90674	0.298739	0.000178045	0.0309331	chr17	24483601	24487600	4000	+	1to5kb:120687	ENSMUST00000234171.1	268932	Caskin1	mm10_genes_1to5kb
chr8	72501090	72501190	101	*	6.72339	7.02479	6.34193	0.296733	0.000178519	0.0309331	chr8	72493051	72502622	9572	+	intron:321741	ENSMUST00000181452.1	NA	NA	mm10_genes_introns
chr11	74836540	74836640	101	*	6.74539	7.00724	6.42523	0.298235	0.000179356	0.0309331	chr11	74836468	74837467	1000	+	promoter:86725	ENSMUST00000132150.1	17428	Mnt	mm10_genes_promoters
chr1	171119723	171119823	101	*	6.22582	6.54675	5.81243	0.292352	0.000180627	0.0309331	chr1	171116661	171120660	4000	+	1to5kb:3488	ENSMUST00000027959.10	75472	Cfap126	mm10_genes_1to5kb
chr16	93727080	93727180	101	*	6.05039	6.32076	5.71738	0.29837	0.000181065	0.0309331	chr16	93725099	93729098	4000	+	1to5kb:117549	ENSMUST00000227156.1	70028	Dop1b	mm10_genes_1to5kb
chr11	94232511	94232611	101	*	7.16803	7.37937	6.92033	0.286603	0.000182228	0.0309331	chr11	94216094	94317398	101305	*	inter:8513	NA	NA	NA	mm10_cpg_inter
chr8	92881075	92881175	101	*	5.98318	6.2652	5.6323	0.297705	0.000184074	0.0309331	chr8	92879455	92886565	7111	+	intron:325154	ENSMUST00000046290.2	270084	Lpcat2	mm10_genes_introns
chr4	41312919	41313019	101	*	6.94234	7.17143	6.66989	0.292651	0.000185764	0.0311037	chr4	41312199	41313198	1000	-	promoter:30752	ENSMUST00000157313.1	NA	NA	mm10_genes_promoters
chr18	33825102	33825202	101	*	6.31621	6.62955	5.91537	0.29349	0.000188398	0.0312341	chr18	33824537	33825406	870	-	intron:642510	ENSMUST00000025234.6	13824	Epb41l4a	mm10_genes_introns
chr1	186256058	186256158	101	*	6.12934	6.4268	5.7542	0.294976	0.000191286	0.0312341	chr1	186121377	186700279	578903	*	inter:711	NA	NA	NA	mm10_cpg_inter
chr8	120530901	120531001	101	*	7.01924	7.24028	6.7581	0.289365	0.00019256	0.0312341	chr8	120530857	120534856	4000	+	1to5kb:66636	ENSMUST00000120493.7	382034	Gse1	mm10_genes_1to5kb
chr18	65626757	65626857	101	*	6.2858	6.54685	5.96683	0.29649	0.000194927	0.0313825	chr18	65626256	65626854	599	*	enhancer:41802	NA	NA	NA	mm10_enhancers_fantom
chr2	29676382	29676482	101	*	6.99532	7.23045	6.71427	0.293579	0.000196852	0.0314384	chr2	29620064	29679132	59069	+	intron:48622	ENSMUST00000095087.10	107746	Rapgef1	mm10_genes_introns
chr6	83318130	83318230	101	*	5.97375	6.28833	5.57089	0.291337	0.000197642	0.0314384	chr6	83317607	83318606	1000	-	promoter:48926	ENSMUST00000005810.8	17768	Mthfd2	mm10_genes_promoters
chr1	184060727	184060827	101	*	6.69182	6.94357	6.38665	0.295529	0.000198005	0.0314384	chr1	184037653	184068851	31199	+	intron:21035	ENSMUST00000048655.7	63953	Dusp10	mm10_genes_introns
chr16	11656567	11656667	101	*	6.22756	6.5194	5.8613	0.293907	0.000208796	0.0322524	chr16	11656192	11660545	4354	+	intron:572257	ENSMUST00000180792.7	74478	Snx29	mm10_genes_introns
chr15	97827334	97827434	101	*	7.52111	7.74189	7.26032	0.287841	0.000210473	0.0322524	chr15	97811629	97831358	19730	-	intron:568255	ENSMUST00000079838.13	56233	Hdac7	mm10_genes_introns
chr2	96483298	96483398	101	*	6.6217	6.8746	6.31483	0.294154	0.000212164	0.0322524	chr2	96318584	96568569	249986	+	intron:58322	ENSMUST00000135431.7	241568	Lrrc4c	mm10_genes_introns
chr6	85119074	85119174	101	*	6.44605	6.69373	6.14685	0.293772	0.000214407	0.0322524	chr6	85118688	85125589	6902	-	intron:248244	ENSMUST00000203386.1	NA	NA	mm10_genes_introns
chr14	70930799	70930899	101	*	6.76959	7.02216	6.46321	0.293972	0.00021651	0.0322524	chr14	70926073	70966206	40134	+	intron:527222	ENSMUST00000022699.9	14586	Gfra2	mm10_genes_introns
chr12	103401331	103401431	101	*	6.74032	6.96894	6.46853	0.289978	0.000218541	0.0322524	chr12	103401068	103402816	1749	+	intron:480068	ENSMUST00000101094.8	68149	Otub2	mm10_genes_introns
chr1	133070424	133070524	101	*	6.76507	7.04237	6.42149	0.29366	0.000221815	0.0323444	chr1	133069406	133073405	4000	-	1to5kb:6784	ENSMUST00000186515.1	NA	NA	mm10_genes_1to5kb
chr6	34206153	34206253	101	*	6.15625	6.45124	5.78501	0.292022	0.000221975	0.0323444	chr6	34181169	34313155	131987	*	inter:4330	NA	NA	NA	mm10_cpg_inter
chr5	144285930	144286030	101	*	6.70749	6.99108	6.35418	0.29211	0.000229676	0.0328178	chr5	144255913	144305019	49107	+	intron:197766	ENSMUST00000155491.7	55950	Bri3	mm10_genes_introns
chr7	19929987	19930087	101	*	6.02748	6.28438	5.7147	0.292702	0.000232351	0.0328178	chr7	19925236	24078062	4152827	*	inter:5005	NA	NA	NA	mm10_cpg_inter
chr1	54115742	54115842	101	*	6.69098	6.99098	6.31176	0.28901	0.000240866	0.0333053	chr1	54040528	54193903	153376	-	intron:26414	ENSMUST00000120904.7	329152	Hecw2	mm10_genes_introns
chr7	29918427	29918527	101	*	6.54668	6.79062	6.25292	0.290665	0.000241641	0.0333109	chr7	29864163	29949577	85415	*	inter:5106	NA	NA	NA	mm10_cpg_inter
chr6	72353777	72353877	101	*	6.63429	6.88872	6.32517	0.291039	0.000248572	0.0334663	chr6	72350447	72354446	4000	+	1to5kb:44979	ENSMUST00000069695.8	232086	Tmem150a	mm10_genes_1to5kb
chr3	135534121	135534221	101	*	6.42097	6.67697	6.10952	0.290985	0.000250922	0.0335864	chr3	135524628	135542311	17684	+	intron:117959	ENSMUST00000131610.7	110173	Manba	mm10_genes_introns
chr7	116291493	116291593	101	*	6.08115	6.36207	5.73197	0.290338	0.000251917	0.0336003	chr7	116189354	116307924	118571	-	intron:306044	ENSMUST00000181998.7	233765	Plekha7	mm10_genes_introns
chr12	109636573	109636673	101	*	6.28705	6.56841	5.9372	0.29052	0.000252486	0.0336003	chr12	109635840	109636839	1000	+	promoter:95710	ENSMUST00000238486.1	75745	Rian	mm10_genes_promoters
chr11	53519072	53519172	101	*	6.96415	7.2151	6.66017	0.290295	0.00025341	0.0336015	chr11	53518257	53519256	1000	+	promoter:85687	ENSMUST00000142800.1	20362	Septin8	mm10_genes_promoters
chr6	5752086	5752186	101	*	6.86846	7.1426	6.52969	0.2907	0.00025402	0.0336015	chr6	5725937	5757377	31441	+	intron:223186	ENSMUST00000115556.7	13426	Dync1i1	mm10_genes_introns
chr11	105959097	105959197	101	*	6.2521	6.5474	5.88037	0.288517	0.000256873	0.0336015	chr11	105948453	105963809	15357	*	inter:8733	NA	NA	NA	mm10_cpg_inter
chr8	70697892	70697992	101	*	6.62531	6.85894	6.3464	0.28762	0.000262069	0.0339915	chr8	70697949	70698948	1000	+	promoter:65074	ENSMUST00000095267.5	16478	Jund	mm10_genes_promoters
chr9	116173936	116174036	101	*	7.58057	7.7977	7.32488	0.282738	0.000263515	0.0340355	chr9	116158346	116174943	16598	-	intron:385835	ENSMUST00000061101.11	21813	Tgfbr2	mm10_genes_introns
chr1	73954422	73954522	101	*	6.5443	6.79664	6.23827	0.289175	0.000268581	0.0340355	chr1	73953951	73980913	26963	-	intron:28938	ENSMUST00000169786.7	21961	Tns1	mm10_genes_introns
chr3	69579180	69579280	101	*	6.7327	6.96849	6.45069	0.28683	0.000274269	0.0340651	chr3	69575961	69579325	3365	-	intron:123769	ENSMUST00000061826.2	26879	B3galnt1	mm10_genes_introns
chr1	182331840	182331940	101	*	6.42659	6.67031	6.13316	0.287613	0.000279985	0.0344176	chr1	182329984	182341322	11339	-	intron:42735	ENSMUST00000051431.9	67948	Fbxo28	mm10_genes_introns
chr12	3874872	3874972	101	*	6.65139	6.91036	6.33554	0.288597	0.000280754	0.0344176	chr12	3873429	3895542	22114	+	intron:469542	ENSMUST00000020991.14	13435	Dnmt3a	mm10_genes_introns
chr2	71021078	71021178	101	*	7.29833	7.5161	7.04175	0.282189	0.000283336	0.0344176	chr2	71019375	71023374	4000	-	1to5kb:16025	ENSMUST00000121586.7	228019	Mettl8	mm10_genes_1to5kb
chr18	74014758	74014858	101	*	6.94213	7.1893	6.64369	0.287674	0.000283716	0.0344176	chr18	74012907	74016906	4000	+	1to5kb:128716	ENSMUST00000159260.1	77855	D730045A05Rik	mm10_genes_1to5kb
chr10	99425198	99425298	101	*	5.99401	6.29689	5.61017	0.284676	0.000286609	0.03456	chr10	99268182	100011455	743274	*	inter:7722	NA	NA	NA	mm10_cpg_inter
chr2	93005805	93005905	101	*	6.56965	6.84817	6.22419	0.287594	0.000287847	0.0345757	chr2	92993432	93012626	19195	-	intron:89552	ENSMUST00000111274.8	100042784	Prdm11	mm10_genes_introns
chr17	28469532	28469632	101	*	6.73217	6.94774	6.47863	0.280365	0.000294632	0.0347281	chr17	28441054	28485951	44898	-	intron:618811	ENSMUST00000079413.10	14229	Fkbp5	mm10_genes_introns
chr2	30735063	30735163	101	*	7.159	7.39862	6.87149	0.285969	0.000295022	0.0347281	chr2	30716358	30767439	51082	*	inter:944	NA	NA	NA	mm10_cpg_inter
chr8	10967671	10967771	101	*	6.79308	7.01524	6.53038	0.28255	0.000296409	0.0347281	chr8	10965557	10970527	4971	-	intron:332327	ENSMUST00000208277.1	NA	NA	mm10_genes_introns
chr2	124654997	124655097	101	*	6.14921	6.41676	5.82049	0.286629	0.000305442	0.0353368	chr2	124654978	124655040	63	+	exon:74392	ENSMUST00000103241.7	214968	Sema6d	mm10_genes_exons
chr8	86518909	86519009	101	*	7.6901	7.90463	7.43799	0.278868	0.000317204	0.0359745	chr8	86517494	86524689	7196	-	intron:340438	ENSMUST00000129898.7	244562	Abcc12	mm10_genes_introns
chr6	72458362	72458462	101	*	6.05023	6.31234	5.72968	0.285555	0.000321695	0.036128	chr6	72444047	72612153	168107	*	inter:4489	NA	NA	NA	mm10_cpg_inter
chr18	34294106	34294206	101	*	6.08906	6.34816	5.77301	0.285424	0.000323089	0.0361962	chr18	34289943	34296030	6088	+	intron:633137	ENSMUST00000171187.7	11789	Apc	mm10_genes_introns
chr6	99702064	99702164	101	*	6.26525	6.54486	5.91808	0.284146	0.000325296	0.0363549	chr6	99697457	99722178	24722	*	inter:4628	NA	NA	NA	mm10_cpg_inter
chr5	125434567	125434667	101	*	6.76762	6.99289	6.50055	0.280971	0.000328963	0.0364991	chr5	125434075	125435074	1000	+	promoter:37614	ENSMUST00000198475.1	NA	NA	mm10_genes_promoters
chr4	141658248	141658348	101	*	7.11299	7.3503	6.82881	0.282832	0.000338499	0.0370634	chr4	141642757	141663860	21104	-	intron:172045	ENSMUST00000084203.10	69582	Plekhm2	mm10_genes_introns
chr7	99328745	99328845	101	*	6.8567	7.07752	6.59587	0.278828	0.00034528	0.0371748	chr7	99317669	99335984	18316	+	intron:273792	ENSMUST00000068973.10	17760	Map6	mm10_genes_introns
chr1	105906882	105906982	101	*	6.04022	6.33383	5.67119	0.280065	0.000348601	0.0374157	chr1	105668648	105985878	317231	*	inter:381	NA	NA	NA	mm10_cpg_inter
chr12	52380898	52380998	101	*	6.0116	6.31895	5.62055	0.276653	0.000360708	0.0375362	chr12	52101940	52499421	397482	*	inter:9089	NA	NA	NA	mm10_cpg_inter
chr1	9613767	9613867	101	*	6.36222	6.59112	6.09003	0.280486	0.000363023	0.0375362	chr1	9613475	9619835	6361	+	intron:507	ENSMUST00000088666.3	76982	Vxn	mm10_genes_introns
chr8	70908590	70908690	101	*	6.73868	6.95177	6.48856	0.27683	0.00036413	0.0375362	chr8	70906818	70910817	4000	+	1to5kb:65111	ENSMUST00000212143.1	270058	Map1s	mm10_genes_1to5kb
chr17	85162684	85162784	101	*	6.17681	6.44144	5.85248	0.282563	0.000366911	0.0375362	chr17	85113848	85391572	277725	+	intron:612353	ENSMUST00000095188.6	73582	Camkmt	mm10_genes_introns
chr16	94308682	94308782	101	*	7.83338	8.09258	7.51719	0.281526	0.000384151	0.0381048	chr16	94287927	94313517	25591	-	intron:593202	ENSMUST00000163193.8	110948	Hlcs	mm10_genes_introns
chr1	167307909	167308009	101	*	6.99276	7.19533	6.75702	0.272337	0.000387939	0.0381048	chr1	167307378	167308377	1000	+	promoter:3446	ENSMUST00000195015.5	68944	Tmco1	mm10_genes_promoters
chr7	67804434	67804534	101	*	7.1215	7.37591	6.81241	0.281272	0.000388123	0.0381048	chr7	67803497	67804496	1000	-	promoter:60373	ENSMUST00000181235.2	73904	4833412C05Rik	mm10_genes_promoters
chr19	32749906	32750006	101	*	6.45814	6.72683	6.12769	0.280785	0.000392867	0.0382063	chr19	32716445	32751980	35536	*	inter:12619	NA	NA	NA	mm10_cpg_inter
chr11	35191119	35191219	101	*	6.73727	6.96014	6.47357	0.276931	0.000393306	0.0382063	chr11	35177855	35234836	56982	+	intron:422802	ENSMUST00000069837.3	20564	Slit3	mm10_genes_introns
chr8	84615402	84615502	101	*	7.01588	7.23956	6.75104	0.277023	0.000398573	0.0384285	chr8	84614792	84617791	3000	+	intron:323290	ENSMUST00000238701.1	12286	Cacna1a	mm10_genes_introns
chr9	64710702	64710802	101	*	6.31516	6.55712	6.02427	0.279969	0.000403168	0.0384285	chr9	64642498	64733299	90802	*	inter:6821	NA	NA	NA	mm10_cpg_inter
chr13	43026279	43026379	101	*	7.13229	7.37266	6.8437	0.279335	0.000405609	0.0384285	chr13	42956782	43037449	80668	+	intron:496324	ENSMUST00000128646.7	218194	Phactr1	mm10_genes_introns
chr8	88584162	88584262	101	*	6.01139	6.26531	5.70302	0.280012	0.000410459	0.0387204	chr8	88583310	88585153	1844	+	intron:324587	ENSMUST00000034086.12	93960	Nkd1	mm10_genes_introns
chr14	20604722	20604822	101	*	6.2206	6.51593	5.84883	0.276503	0.000412788	0.0387204	chr14	20604145	20607081	2937	-	intron:530662	ENSMUST00000035340.13	78787	Usp54	mm10_genes_introns
chr3	68500763	68500863	101	*	6.68815	6.9158	6.41773	0.277375	0.000412894	0.0387204	chr3	68495258	68596149	100892	+	intron:108293	ENSMUST00000182006.3	100505386	Iqschfp	mm10_genes_introns
chr1	166297835	166297935	101	*	6.00821	6.27215	5.68492	0.279215	0.000419974	0.039066	chr1	166295929	166303501	7573	+	intron:18269	ENSMUST00000111416.6	100039795	Ildr2	mm10_genes_introns
chr1	39236054	39236154	101	*	6.02488	6.2773	5.71873	0.279238	0.000424656	0.03923	chr1	39194010	39263318	69309	+	intron:3077	ENSMUST00000173050.7	18143	Npas2	mm10_genes_introns
chr10	69271977	69272077	101	*	6.4725	6.73773	6.14728	0.278445	0.000434847	0.0396173	chr10	69270874	69272738	1865	+	intron:392761	ENSMUST00000164034.7	69288	Rhobtb1	mm10_genes_introns
chr16	43122143	43122243	101	*	6.79241	7.04148	6.49117	0.278631	0.000435364	0.0396173	chr16	43121233	43125232	4000	+	1to5kb:116854	ENSMUST00000180317.1	NA	NA	mm10_genes_1to5kb
chr12	72302793	72302893	101	*	6.23999	6.50421	5.91628	0.278282	0.000440089	0.0398896	chr12	72223540	72303656	80117	-	intron:488044	ENSMUST00000078505.13	104001	Rtn1	mm10_genes_introns
chr2	37789009	37789109	101	*	6.10699	6.38862	5.7567	0.276315	0.000450629	0.0403484	chr2	37786171	37790170	4000	+	1to5kb:10160	ENSMUST00000147600.2	241324	Crb2	mm10_genes_1to5kb
chr18	34791537	34791637	101	*	6.72885	6.9599	6.4536	0.276043	0.000455122	0.040534	chr18	34777326	34793003	15678	+	intron:633362	ENSMUST00000043775.8	277250	Kdm3b	mm10_genes_introns
chr5	134544119	134544219	101	*	7.01072	7.2497	6.72414	0.276831	0.000460087	0.0407398	chr5	134535238	134552045	16808	-	intron:218619	ENSMUST00000036999.9	269713	Clip2	mm10_genes_introns
chr3	121345225	121345325	101	*	6.83341	7.1025	6.50235	0.276647	0.000463521	0.0408861	chr3	121320212	121361555	41344	+	intron:116241	ENSMUST00000039442.11	66789	Alg14	mm10_genes_introns
chr15	86476051	86476151	101	*	6.55988	6.8141	6.25108	0.277114	0.000465291	0.0408861	chr15	86476026	86476170	145	*	enhancer:36550	NA	NA	NA	mm10_enhancers_fantom
chr16	21456580	21456680	101	*	6.82889	7.05613	6.55904	0.274723	0.000467089	0.0409579	chr16	21456354	21457378	1025	+	intron:575735	ENSMUST00000096191.10	209018	Vps8	mm10_genes_introns
chr12	111661461	111661561	101	*	6.40581	6.6237	6.14906	0.272778	0.000468193	0.0409579	chr12	111579377	111666536	87160	*	inter:9415	NA	NA	NA	mm10_cpg_inter
chr5	115186186	115186286	101	*	6.22253	6.47374	5.91815	0.276651	0.000474625	0.0411565	chr5	115186122	115187121	1000	-	promoter:41457	ENSMUST00000112112.1	29867	Cabp1	mm10_genes_promoters
chr9	42879150	42879250	101	*	7.39939	7.63903	7.11186	0.275578	0.000483132	0.0416588	chr9	42818975	42944326	125352	-	intron:371798	ENSMUST00000114865.7	110637	Grik4	mm10_genes_introns
chr9	35019286	35019386	101	*	6.09582	6.39339	5.72047	0.270814	0.000495795	0.0420422	chr9	35016549	35020090	3542	+	intron:349345	ENSMUST00000115148.8	67703	Kirrel3	mm10_genes_introns
chr6	128166757	128166857	101	*	6.63874	6.87646	6.35397	0.274405	0.000509838	0.0422517	chr6	128165496	128166922	1427	-	exon:305657	ENSMUST00000204623.1	NA	NA	mm10_genes_exons
chr16	95418367	95418467	101	*	7.04473	7.26151	6.78951	0.270615	0.000511113	0.0422517	chr16	95409953	95524526	114574	-	intron:593323	ENSMUST00000233881.1	13876	Erg	mm10_genes_introns
chr4	126786456	126786556	101	*	6.12881	6.3802	5.82418	0.274029	0.000531688	0.0428391	chr4	126757069	126791774	34706	+	intron:147571	ENSMUST00000148935.7	100317	AU040320	mm10_genes_introns
chr13	63248851	63248951	101	*	5.95238	6.20699	5.643	0.273059	0.000551856	0.0438864	chr13	63240332	63282141	41810	+	intron:498713	ENSMUST00000091560.10	72061	Aopep	mm10_genes_introns
chr19	57509732	57509832	101	*	7.11648	7.33304	6.86157	0.268891	0.000559009	0.0439358	chr19	57509236	57510098	863	+	intron:658142	ENSMUST00000234319.1	78073	6720468P15Rik	mm10_genes_introns
chr5	135880850	135880950	101	*	6.8079	7.03491	6.53839	0.271114	0.000560111	0.0439358	chr5	135873315	135884062	10748	*	inter:4067	NA	NA	NA	mm10_cpg_inter
chr1	152608654	152608754	101	*	7.12317	7.33389	6.87632	0.26708	0.000567105	0.0439905	chr1	152586616	152623817	37202	-	intron:37520	ENSMUST00000111859.7	19731	Rgl1	mm10_genes_introns
chr18	34503492	34503592	101	*	6.63436	6.84737	6.38436	0.268013	0.000567402	0.0439905	chr18	34499853	34506528	6676	-	intron:642583	ENSMUST00000040506.7	225358	Fam13b	mm10_genes_introns
chr6	30614964	30615064	101	*	6.08719	6.35585	5.7568	0.2716	0.000567957	0.0439905	chr6	30615064	30615198	135	+	exon:269037	ENSMUST00000062758.10	74649	Cpa5	mm10_genes_exons
chr9	25184531	25184631	101	*	6.41473	6.63775	6.15081	0.269896	0.000576796	0.0441173	chr9	25184427	25184836	410	*	enhancer:21407	NA	NA	NA	mm10_enhancers_fantom
chr7	35836867	35836967	101	*	6.16085	6.39055	5.88752	0.27076	0.000579756	0.0441294	chr7	35833260	35837259	4000	+	1to5kb:52869	ENSMUST00000187488.1	NA	NA	mm10_genes_1to5kb
chr5	140784527	140784627	101	*	6.65032	6.88686	6.36724	0.271047	0.000593885	0.044331	chr5	140762641	140785396	22756	-	intron:221278	ENSMUST00000000153.8	14673	Gna12	mm10_genes_introns
chr14	30832260	30832360	101	*	6.30479	6.5591	5.99585	0.271141	0.000595803	0.0443849	chr14	30825891	30862879	36989	+	intron:520067	ENSMUST00000006701.7	69179	Stimate	mm10_genes_introns
chr17	46659198	46659298	101	*	6.69316	6.93903	6.3966	0.271183	0.000599264	0.0443849	chr17	46656787	46660786	4000	+	1to5kb:122539	ENSMUST00000125949.1	66515	Cul7	mm10_genes_1to5kb
chr10	71279381	71279481	101	*	7.3505	7.56076	7.10429	0.265645	0.00060492	0.0443849	chr10	71262263	71285100	22838	-	intron:410413	ENSMUST00000020085.6	216080	Ube2d1	mm10_genes_introns
chr5	142978331	142978431	101	*	6.21463	6.47363	5.89873	0.270493	0.000613667	0.0445408	chr5	142966371	143108264	141894	*	inter:4160	NA	NA	NA	mm10_cpg_inter
chr12	111359546	111359646	101	*	6.66774	6.9084	6.37873	0.270493	0.000614936	0.0445408	chr12	111345624	111377096	31473	-	intron:492143	ENSMUST00000041965.4	217866	Cdc42bpb	mm10_genes_introns
chr5	130801273	130801373	101	*	6.67276	6.91085	6.38746	0.270188	0.000622625	0.0445473	chr5	130669640	130822872	153233	+	intron:194892	ENSMUST00000086029.9	140904	Caln1	mm10_genes_introns
chr5	125249880	125249980	101	*	7.19411	7.39333	6.96291	0.262131	0.000626923	0.0445473	chr5	125248248	125272716	24469	-	intron:216943	ENSMUST00000198586.1	NA	NA	mm10_genes_introns
chr4	102192825	102192925	101	*	6.36418	6.58964	6.09685	0.267932	0.000639202	0.0447345	chr4	102188727	102194835	6109	+	intron:142645	ENSMUST00000106911.7	18578	Pde4b	mm10_genes_introns
chr2	91373262	91373362	101	*	6.096	6.35629	5.77818	0.269053	0.000645017	0.0449316	chr2	91304834	91383728	78895	-	intron:89029	ENSMUST00000064652.13	228356	Cstpp1	mm10_genes_introns
chr9	32318802	32318902	101	*	6.09851	6.38368	5.74272	0.266647	0.000650368	0.0450319	chr9	32317903	32322080	4178	-	intron:370386	ENSMUST00000034533.6	16521	Kcnj5	mm10_genes_introns
chr12	77439431	77439531	101	*	6.74041	7.01768	6.39684	0.267143	0.000652758	0.0450444	chr12	77412950	77448472	35523	+	intron:476331	ENSMUST00000177595.8	53618	Fut8	mm10_genes_introns
chr9	122506963	122507063	101	*	6.43646	6.68659	6.13367	0.26875	0.000665765	0.0452818	chr9	122356188	122564821	208634	*	inter:7193	NA	NA	NA	mm10_cpg_inter
chr14	93784588	93784688	101	*	6.98009	7.18472	6.74155	0.262073	0.00067273	0.0454191	chr14	93560578	93885696	325119	-	intron:542073	ENSMUST00000195826.5	211712	Pcdh9	mm10_genes_introns
chr16	87785243	87785343	101	*	7.07458	7.31096	6.79172	0.26774	0.000688328	0.045673	chr16	87782572	87786571	4000	+	1to5kb:117366	ENSMUST00000189929.1	NA	NA	mm10_genes_1to5kb
chr10	78456167	78456267	101	*	6.97909	7.20196	6.71538	0.265755	0.000697806	0.045673	chr10	78453529	78464760	11232	-	intron:412149	ENSMUST00000041616.14	216134	Pdxk	mm10_genes_introns
chr7	16135647	16135747	101	*	6.4649	6.68454	6.20572	0.265134	0.000697935	0.045673	chr7	16134520	16140503	5984	+	intron:260537	ENSMUST00000211649.1	110891	Slc8a2	mm10_genes_introns
chr9	60192592	60192692	101	*	6.36201	6.59913	6.07811	0.266942	0.000711616	0.04618	chr9	60057056	60252649	195594	-	intron:375965	ENSMUST00000171654.7	207596	Thsd4	mm10_genes_introns
chr14	48204294	48204394	101	*	6.13574	6.44221	5.74609	0.258455	0.00071846	0.0462833	chr14	48168327	48240209	71883	+	intron:523119	ENSMUST00000073150.5	93834	Peli2	mm10_genes_introns
chr11	20659827	20659927	101	*	6.34561	6.57175	6.07731	0.265748	0.000722042	0.0463688	chr11	20636571	20736856	100286	*	inter:7957	NA	NA	NA	mm10_cpg_inter
chr18	75480512	75480612	101	*	7.0753	7.28234	6.83349	0.261942	0.000731049	0.0465238	chr18	75472021	75519738	47718	-	intron:646594	ENSMUST00000165559.2	269037	Ctif	mm10_genes_introns
chr15	96198714	96198814	101	*	5.98004	6.23942	5.66358	0.265745	0.000742121	0.0467236	chr15	96196082	96283182	87101	-	intron:567773	ENSMUST00000180852.1	70040	2610037D02Rik	mm10_genes_introns
chr16	46862062	46862162	101	*	6.72646	6.98391	6.41286	0.265486	0.000757054	0.0467236	chr16	46501935	48746197	2244263	*	inter:11268	NA	NA	NA	mm10_cpg_inter
chr4	40842570	40842670	101	*	6.36815	6.64508	6.02512	0.262735	0.000761101	0.0467236	chr4	40842346	40842595	250	*	enhancer:8852	NA	NA	NA	mm10_enhancers_fantom
chr15	73640486	73640586	101	*	6.93349	7.16077	6.66359	0.264489	0.000773576	0.0469293	chr15	73606077	73645493	39417	-	intron:561073	ENSMUST00000130765.1	106068	Slc45a4	mm10_genes_introns
chr4	116178347	116178447	101	*	7.07265	7.29039	6.81611	0.262385	0.000783658	0.0470096	chr4	116173630	116256167	82538	+	intron:145719	ENSMUST00000216692.1	18710	Pik3r3	mm10_genes_introns
chr12	80845434	80845534	101	*	6.31719	6.56839	6.01282	0.264471	0.000790064	0.0470096	chr12	80828244	80851213	22970	+	intron:476774	ENSMUST00000220238.1	217684	Susd6	mm10_genes_introns
chr12	103081842	103081942	101	*	7.29738	7.48984	7.07523	0.254976	0.000795329	0.0470096	chr12	103079069	103083497	4429	+	intron:479864	ENSMUST00000101099.11	217843	Unc79	mm10_genes_introns
chr5	131636210	131636310	101	*	5.99963	6.26747	5.67046	0.262824	0.000818429	0.0477625	chr5	131533873	131770759	236887	-	intron:217532	ENSMUST00000161226.8	319974	Auts2	mm10_genes_introns
chr5	62741454	62741554	101	*	6.04394	6.29211	5.74401	0.263662	0.000824274	0.0478006	chr5	62735047	62748775	13729	-	intron:205856	ENSMUST00000076623.7	212285	Arap2	mm10_genes_introns
chr8	22778537	22778637	101	*	6.28009	6.50529	6.01311	0.262886	0.00083041	0.0478825	chr8	22778413	22778549	137	+	exon:380241	ENSMUST00000033941.6	18791	Plat	mm10_genes_exons
chr2	29229673	29229773	101	*	6.44334	6.69863	6.13297	0.263203	0.000832808	0.0478825	chr2	29228222	29247827	19606	-	intron:77198	ENSMUST00000183583.7	171171	Ntng2	mm10_genes_introns
chr15	79012587	79012687	101	*	7.08403	7.29481	6.8371	0.260067	0.000848035	0.0482071	chr15	79012042	79016041	4000	-	1to5kb:114146	ENSMUST00000230425.1	100038602	Gm10865	mm10_genes_1to5kb
chr1	121568449	121568549	101	*	7.12467	7.33243	6.88187	0.257819	0.000885015	0.0494263	chr1	121567990	121568989	1000	-	promoter:6529	ENSMUST00000001724.11	66942	Ddx18	mm10_genes_promoters
chr8	111263948	111264048	101	*	6.65905	6.89619	6.37511	0.261823	0.000886668	0.0494263	chr8	111260217	111264216	4000	-	1to5kb:69518	ENSMUST00000169020.7	20340	Glg1	mm10_genes_1to5kb
chr8	73276540	73276640	101	*	6.88683	7.10807	6.6254	0.259579	0.000906557	0.0499311	chr8	73214313	73352465	138153	-	intron:338952	ENSMUST00000004497.10	16795	Large1	mm10_genes_introns
chr15	69031875	69031975	101	*	6.41125	6.6336	6.14828	0.260262	0.000912725	0.0502012	chr15	69029911	69049378	19468	+	intron:548359	ENSMUST00000022954.6	13992	Khdrbs3	mm10_genes_introns
chr9	56715346	56715446	101	*	6.51034	6.73164	6.24882	0.259729	0.000924387	0.05032	chr9	56685282	56724300	39019	-	intron:375055	ENSMUST00000210032.1	235402	Lingo1	mm10_genes_introns
chr11	21123472	21123572	101	*	6.7535	6.95395	6.52063	0.254347	0.000968607	0.0504519	chr11	21091679	21136045	44367	+	intron:421439	ENSMUST00000156122.7	67245	Peli1	mm10_genes_introns
chr9	108169740	108169840	101	*	6.31185	6.53731	6.0445	0.25915	0.00097593	0.0505535	chr9	108139596	108190043	50448	-	intron:383948	ENSMUST00000035208.13	12217	Bsn	mm10_genes_introns
chr8	109385654	109385754	101	*	6.2889	6.553	5.96537	0.258466	0.000978215	0.0505535	chr8	109344907	109561414	216508	*	inter:6307	NA	NA	NA	mm10_cpg_inter
chr17	31182878	31182978	101	*	6.43364	6.64404	6.18724	0.256079	0.001022	0.0515492	chr17	31180604	31183813	3210	-	intron:619813	ENSMUST00000024833.12	140765	Tmprss3	mm10_genes_introns
chr4	153791999	153792099	101	*	6.97966	7.18256	6.74349	0.253912	0.00103241	0.0516798	chr4	153487438	153952901	465464	*	inter:3313	NA	NA	NA	mm10_cpg_inter
chr5	139444590	139444690	101	*	7.01697	7.24277	6.74915	0.25722	0.00105046	0.051974	chr5	139364164	139455416	91253	-	intron:220815	ENSMUST00000066052.11	73212	3110082I17Rik	mm10_genes_introns
chr2	6380536	6380636	101	*	6.63313	6.8399	6.39169	0.254578	0.00105331	0.0520381	chr2	6336460	6391054	54595	+	intron:44711	ENSMUST00000114937.7	98910	Usp6nl	mm10_genes_introns
chr6	100875363	100875463	101	*	6.02773	6.28967	5.70743	0.256066	0.00107064	0.0523104	chr6	100838337	101373169	534833	*	inter:4635	NA	NA	NA	mm10_cpg_inter
chr19	57049844	57049944	101	*	6.19721	6.42749	5.92305	0.257098	0.00108006	0.0524592	chr19	57048239	57052238	4000	-	1to5kb:134836	ENSMUST00000137389.7	226251	Ablim1	mm10_genes_1to5kb
chr4	150573299	150573399	101	*	7.03098	7.24801	6.77543	0.255175	0.00110486	0.0527257	chr4	150569545	150573544	4000	-	1to5kb:33829	ENSMUST00000128800.1	NA	NA	mm10_genes_1to5kb
chr1	133436768	133436868	101	*	6.59105	6.84637	6.28062	0.255993	0.00111139	0.0529204	chr1	133428445	133605751	177307	*	inter:458	NA	NA	NA	mm10_cpg_inter
chr14	77620983	77621083	101	*	6.07291	6.31863	5.77658	0.256101	0.00112571	0.0533812	chr14	77615557	77637615	22059	+	intron:527844	ENSMUST00000022589.8	239188	Enox1	mm10_genes_introns
chr9	123514001	123514101	101	*	6.56345	6.79209	6.29161	0.255657	0.00114184	0.0536489	chr9	123512739	123516738	4000	+	1to5kb:74166	ENSMUST00000214309.1	29806	Limd1	mm10_genes_1to5kb
chr11	5184654	5184754	101	*	7.59204	7.81205	7.33233	0.254687	0.00115198	0.0538364	chr11	5156560	5257161	100602	*	inter:7897	NA	NA	NA	mm10_cpg_inter
chr8	105952421	105952521	101	*	6.19913	6.43069	5.92317	0.255574	0.00115284	0.0538364	chr8	105951700	105952699	1000	-	promoter:69365	ENSMUST00000183884.1	102465651	Mir7074	mm10_genes_promoters
chr12	16562142	16562242	101	*	6.95071	7.15008	6.71929	0.250961	0.00120055	0.0548256	chr12	16562039	16563038	1000	-	promoter:96355	ENSMUST00000223129.1	NA	NA	mm10_genes_promoters
chr17	45770331	45770431	101	*	6.34111	6.55005	6.0967	0.252068	0.00120478	0.0548412	chr17	45749357	45776157	26801	+	intron:607252	ENSMUST00000180558.8	433111	F630040K05Rik	mm10_genes_introns
chr4	149855653	149855753	101	*	7.02859	7.23705	6.78484	0.251645	0.00123087	0.0549724	chr4	149778405	149950150	171746	*	inter:3278	NA	NA	NA	mm10_cpg_inter
chr19	42324478	42324578	101	*	6.93558	7.13232	6.70772	0.248268	0.00126012	0.0553908	chr19	42323849	42333875	10027	-	intron:667620	ENSMUST00000238290.1	72832	Crtac1	mm10_genes_introns
chr17	86197915	86198015	101	*	6.3129	6.52709	6.06126	0.251493	0.00131203	0.0553979	chr17	86168941	86353554	184614	+	intron:612377	ENSMUST00000097275.8	18754	Prkce	mm10_genes_introns
chr5	20371657	20371757	101	*	6.52303	6.74946	6.25432	0.252364	0.00131356	0.0553979	chr5	20358972	20389069	30098	+	intron:177400	ENSMUST00000197354.4	50791	Magi2	mm10_genes_introns
chr2	64389892	64389992	101	*	6.69125	6.92953	6.40567	0.252364	0.00131502	0.0553979	chr2	64384030	64393768	9739	-	intron:82891	ENSMUST00000142353.1	NA	NA	mm10_genes_introns
chr16	78331402	78331502	101	*	6.11437	6.35071	5.8316	0.252228	0.00132401	0.0553979	chr16	78329159	78333361	4203	+	intron:581232	ENSMUST00000023572.14	13052	Cxadr	mm10_genes_introns
chr1	165233161	165233261	101	*	7.19208	7.41402	6.92968	0.251486	0.00133784	0.0556599	chr1	165230371	165235125	4755	-	exon:47674	ENSMUST00000192350.1	NA	NA	mm10_genes_exons
chr7	19931321	19931421	101	*	6.21386	6.45688	5.92145	0.251358	0.00136026	0.0560011	chr7	19925236	24078062	4152827	*	inter:5005	NA	NA	NA	mm10_cpg_inter
chr3	108962934	108963034	101	*	6.90629	7.11884	6.65692	0.250057	0.00136357	0.0560011	chr3	108944444	109022971	78528	*	inter:2271	NA	NA	NA	mm10_cpg_inter
chr4	130907994	130908094	101	*	6.20246	6.41496	5.95317	0.250402	0.00137031	0.0560011	chr4	130865923	130945971	80049	*	inter:3028	NA	NA	NA	mm10_cpg_inter
chr11	99261547	99261647	101	*	6.53129	6.74657	6.27815	0.250149	0.00138885	0.056393	chr11	99235096	99928027	692932	*	inter:8627	NA	NA	NA	mm10_cpg_inter
chr17	47906487	47906587	101	*	7.11696	7.34057	6.85222	0.250355	0.00140503	0.0565737	chr17	47904535	47924205	19671	-	intron:625567	ENSMUST00000113265.7	74123	Foxp4	mm10_genes_introns
chr2	127466685	127466785	101	*	6.26269	6.49187	5.9901	0.250232	0.00143301	0.0569252	chr2	127465975	127510828	44854	-	intron:95438	ENSMUST00000028850.14	56461	Kcnip3	mm10_genes_introns
chr6	121113991	121114091	101	*	6.35813	6.58055	6.09505	0.249555	0.00144909	0.0571263	chr6	121111798	121115797	4000	+	1to5kb:46320	ENSMUST00000203344.1	NA	NA	mm10_genes_1to5kb
chr4	124645722	124645822	101	*	6.09969	6.3362	5.81667	0.249385	0.0014832	0.057642	chr4	124529018	124656839	127822	-	intron:167734	ENSMUST00000184062.1	NA	NA	mm10_genes_introns
chr4	62562944	62563044	101	*	6.26523	6.4995	5.9854	0.249128	0.00150164	0.057642	chr4	62559883	62566506	6624	+	intron:140253	ENSMUST00000065870.13	50780	Rgs3	mm10_genes_introns
chr2	7794962	7795062	101	*	6.51836	6.74538	6.24884	0.24808	0.00156085	0.0577998	chr2	6876915	9870640	2993726	*	inter:777	NA	NA	NA	mm10_cpg_inter
chr5	35902447	35902547	101	*	6.45511	6.70031	6.15953	0.24744	0.00156942	0.0580058	chr5	35893541	35935551	42011	+	intron:182245	ENSMUST00000064571.10	70292	Afap1	mm10_genes_introns
chr5	134549276	134549376	101	*	5.99112	6.224	5.71329	0.246329	0.00168012	0.0596462	chr5	134547057	134551056	4000	+	1to5kb:37811	ENSMUST00000202523.1	NA	NA	mm10_genes_1to5kb
chr18	78047998	78048098	101	*	7.18703	7.38178	6.96183	0.242011	0.00171558	0.0602024	chr18	78047586	78048488	903	-	intron:646775	ENSMUST00000170760.2	620235	Siglec15	mm10_genes_introns
chr5	118518503	118518603	101	*	6.61423	6.82279	6.37034	0.24374	0.00175343	0.0604769	chr5	118385004	118555670	170667	*	inter:3899	NA	NA	NA	mm10_cpg_inter
chr2	112397167	112397267	101	*	6.1816	6.41012	5.90994	0.244813	0.00178566	0.0609368	chr2	112377481	112404160	26680	+	intron:59380	ENSMUST00000141047.1	107723	Slc12a6	mm10_genes_introns
chr2	67592985	67593085	101	*	6.16604	6.41869	5.85955	0.242403	0.00185525	0.0618572	chr2	67566035	67748159	182125	+	intron:54064	ENSMUST00000188614.1	NA	NA	mm10_genes_introns
chr1	23913760	23913860	101	*	6.78879	6.99461	6.54864	0.241019	0.00191426	0.0626787	chr1	23910737	23914736	4000	-	1to5kb:4563	ENSMUST00000149737.7	98366	Smap1	mm10_genes_1to5kb
chr19	46034924	46035024	101	*	6.97454	7.22447	6.67204	0.240989	0.0019506	0.0631933	chr19	46034879	46035878	1000	-	promoter:134578	ENSMUST00000126320.7	16825	Ldb1	mm10_genes_promoters
chr2	133713212	133713312	101	*	6.3129	6.55394	6.02335	0.241788	0.00196644	0.063451	chr2	133558766	134639671	1080906	*	inter:1465	NA	NA	NA	mm10_cpg_inter
chr11	61068434	61068534	101	*	6.61747	6.81924	6.38283	0.240504	0.00199055	0.0638287	chr11	61022851	61069127	46277	+	intron:426406	ENSMUST00000089184.10	16515	Kcnj12	mm10_genes_introns
chr7	67286717	67286817	101	*	6.4134	6.6374	6.1481	0.241584	0.00202494	0.0643466	chr7	67241708	67307129	65422	+	intron:270536	ENSMUST00000208512.1	75099	Lysmd4	mm10_genes_introns
chr13	99425408	99425508	101	*	6.28926	6.5058	6.03438	0.240132	0.00213779	0.0647657	chr13	99421446	99425961	4516	-	exon:618001	ENSMUST00000064762.5	17755	Map1b	mm10_genes_exons
chr4	149880028	149880128	101	*	6.74671	6.96375	6.49114	0.239396	0.00220923	0.0655338	chr4	149879986	149880347	362	*	enhancer:10872	NA	NA	NA	mm10_enhancers_fantom
chr13	112252967	112253067	101	*	6.80608	7.01243	6.5652	0.238262	0.00221173	0.0655338	chr13	111982121	112459721	477601	*	inter:9925	NA	NA	NA	mm10_cpg_inter
chr17	3332752	3332852	101	*	6.30497	6.52339	6.04748	0.23886	0.00225696	0.0657532	chr17	3332717	3332998	282	*	enhancer:38867	NA	NA	NA	mm10_enhancers_fantom
chr10	58962810	58962910	101	*	6.78152	6.9876	6.54103	0.23753	0.0022577	0.0657532	chr10	58960543	58964542	4000	+	1to5kb:79143	ENSMUST00000183751.1	NA	NA	mm10_genes_1to5kb
chr4	149881471	149881571	101	*	6.70139	6.92534	6.43617	0.238734	0.00227152	0.0658735	chr4	149778405	149950150	171746	*	inter:3278	NA	NA	NA	mm10_cpg_inter
chr2	32627212	32627312	101	*	6.56057	6.74897	6.34383	0.234617	0.00227422	0.0658735	chr2	32623390	32627389	4000	+	1to5kb:9937	ENSMUST00000156578.7	11636	Ak1	mm10_genes_1to5kb
chr10	67109522	67109622	101	*	6.87556	7.05896	6.6654	0.233259	0.00228271	0.065898	chr10	67096719	67157906	61188	+	intron:392542	ENSMUST00000174062.7	108829	Jmjd1c	mm10_genes_introns
chr5	92080018	92080118	101	*	6.40805	6.62246	6.15612	0.238049	0.00231076	0.0662734	chr5	92073279	92083334	10056	-	intron:209108	ENSMUST00000167918.7	23881	G3bp2	mm10_genes_introns
chr18	66269969	66270069	101	*	6.42885	6.62287	6.20462	0.234739	0.002375	0.067009	chr18	66269021	66270193	1173	-	exon:776284	ENSMUST00000151343.2	320924	Ccbe1	mm10_genes_exons
chr13	99327520	99327620	101	*	6.7853	7.00141	6.53102	0.237207	0.00239635	0.0672127	chr13	99326713	99329951	3239	-	intron:514029	ENSMUST00000022153.7	68927	Ptcd2	mm10_genes_introns
chr8	116864023	116864123	101	*	6.4633	6.67189	6.21936	0.236546	0.00240868	0.0672187	chr8	116863710	116865709	2000	*	shore:14513	NA	NA	NA	mm10_cpg_shores
chr17	27247620	27247720	101	*	6.1919	6.44763	5.88085	0.233282	0.00250602	0.0686009	chr17	27243660	27247659	4000	-	1to5kb:124544	ENSMUST00000235429.1	319720	9630028I04Rik	mm10_genes_1to5kb
chr11	59190424	59190524	101	*	6.4286	6.63189	6.19189	0.234092	0.00261112	0.0694419	chr11	59188742	59192741	4000	-	1to5kb:90183	ENSMUST00000170895.2	14923	Guk1	mm10_genes_1to5kb
chr15	79008155	79008255	101	*	6.58945	6.77934	6.37072	0.231444	0.00269758	0.0700748	chr15	79004562	79010926	6365	-	intron:563979	ENSMUST00000230425.1	100038602	Gm10865	mm10_genes_introns
chr13	107793363	107793463	101	*	6.51004	6.71145	6.27587	0.233379	0.00272064	0.0703774	chr13	107788010	107889396	101387	-	intron:515532	ENSMUST00000225822.1	67263	Zswim6	mm10_genes_introns
chr13	99472235	99472335	101	*	6.52357	6.73633	6.27391	0.233808	0.00274327	0.0705269	chr13	99444297	99508107	63811	-	intron:514043	ENSMUST00000064762.5	17755	Map1b	mm10_genes_introns
chr3	68582025	68582125	101	*	5.99204	6.22846	5.70914	0.231749	0.00282116	0.0709941	chr3	68579179	68583178	4000	+	1to5kb:20587	ENSMUST00000182997.2	30953	Schip1	mm10_genes_1to5kb
chr10	8842219	8842319	101	*	6.93409	7.1332	6.70302	0.23186	0.00282807	0.0710025	chr10	8814458	8850362	35905	-	intron:404501	ENSMUST00000015449.5	70097	Sash1	mm10_genes_introns
chr11	62487792	62487892	101	*	6.92605	7.12316	6.69768	0.22969	0.00304518	0.0733473	chr11	62473469	62503678	30210	+	intron:426672	ENSMUST00000014389.5	327942	Pigl	mm10_genes_introns
chr18	46726887	46726987	101	*	6.46766	6.67159	6.23008	0.229657	0.00317637	0.0738943	chr18	46723396	46727972	4577	-	intron:644212	ENSMUST00000035804.8	12583	Cdo1	mm10_genes_introns
chr3	152083263	152083363	101	*	6.45739	6.65106	6.23364	0.227958	0.00319816	0.0739997	chr3	148994645	152161648	3167004	*	inter:2393	NA	NA	NA	mm10_cpg_inter
chr12	3819025	3819125	101	*	7.13726	7.34804	6.89034	0.229053	0.00329647	0.0742887	chr12	3806233	3835026	28794	+	intron:469528	ENSMUST00000173700.1	13435	Dnmt3a	mm10_genes_introns
chr11	118225786	118225886	101	*	6.08337	6.31193	5.81165	0.227271	0.00346231	0.0757435	chr11	118193698	118248438	54741	-	intron:467550	ENSMUST00000100181.10	19157	Cyth1	mm10_genes_introns
chr2	152405418	152405518	101	*	6.00574	6.2376	5.72934	0.226113	0.00356743	0.076758	chr2	152403001	152409860	6860	*	inter:1541	NA	NA	NA	mm10_cpg_inter
chr18	73870209	73870309	101	*	6.17868	6.38777	5.93407	0.22689	0.00357075	0.076764	chr18	73869954	73870209	256	+	exon:767527	ENSMUST00000139821.1	71263	Mro	mm10_genes_exons
chr6	85391714	85391814	101	*	6.675	6.87163	6.44728	0.22441	0.00380903	0.0788964	chr6	85379127	85405137	26011	*	inter:4538	NA	NA	NA	mm10_cpg_inter
chr9	96691790	96691890	101	*	6.73961	6.94374	6.50176	0.223529	0.00403461	0.0811402	chr9	96689030	96718209	29180	-	intron:380393	ENSMUST00000152594.7	245007	Zbtb38	mm10_genes_introns
chr19	4828075	4828175	101	*	6.81415	7.02844	6.56238	0.223757	0.00404247	0.0811402	chr19	4827010	4831009	4000	-	1to5kb:133000	ENSMUST00000235216.1	12460	Ccs	mm10_genes_1to5kb
chr17	13016642	13016742	101	*	6.86391	7.0505	6.64956	0.22114	0.00411935	0.0816514	chr17	13015026	13020134	5109	+	exon:715901	ENSMUST00000007012.5	20656	Sod2	mm10_genes_exons
chr11	85229199	85229299	101	*	6.50085	6.72606	6.23385	0.222354	0.00418635	0.0822007	chr11	85216525	85234671	18147	-	intron:457968	ENSMUST00000018625.9	66884	Appbp2	mm10_genes_introns
chr13	113874252	113874352	101	*	6.08545	6.30374	5.82814	0.221762	0.00434077	0.083456	chr13	113794697	113922246	127550	+	intron:502764	ENSMUST00000091201.6	218639	Arl15	mm10_genes_introns
chr11	60351051	60351151	101	*	6.27801	6.48168	6.04078	0.221609	0.00435805	0.0835061	chr11	60348329	60352328	4000	+	1to5kb:85954	ENSMUST00000070805.12	74665	Drc3	mm10_genes_1to5kb
chr19	48325399	48325499	101	*	6.35916	6.56025	6.12542	0.221284	0.00437465	0.0835061	chr19	48206798	48398695	191898	+	intron:657095	ENSMUST00000078880.5	66673	Sorcs3	mm10_genes_introns
chr9	71064830	71064930	101	*	6.33316	6.55519	6.07065	0.220573	0.00450784	0.0842803	chr9	70683787	71211303	527517	*	inter:6873	NA	NA	NA	mm10_cpg_inter
chr14	59628926	59629026	101	*	6.7218	6.92706	6.48242	0.220078	0.00462	0.0854673	chr14	59626401	59629634	3234	+	intron:526044	ENSMUST00000053949.6	219134	Shisa2	mm10_genes_introns
chr11	97735025	97735125	101	*	6.49848	6.68909	6.27881	0.218653	0.00466557	0.0858036	chr11	97732756	97744445	11690	-	intron:460583	ENSMUST00000018691.8	108083	Pip4k2b	mm10_genes_introns
chr17	63916896	63916996	101	*	6.418	6.60993	6.19657	0.218303	0.00482352	0.0865882	chr17	63911565	63921612	10048	+	intron:609285	ENSMUST00000233225.1	14158	Fer	mm10_genes_introns
chr10	82872582	82872682	101	*	6.08686	6.28627	5.85539	0.216995	0.00519354	0.0890948	chr10	82834032	82872937	38906	+	intron:398173	ENSMUST00000219368.1	50493	Txnrd1	mm10_genes_introns
chr5	115280819	115280919	101	*	6.89662	7.07313	6.69547	0.213506	0.00522326	0.0890948	chr5	115278648	115282647	4000	+	1to5kb:37035	ENSMUST00000129024.1	52064	Coq5	mm10_genes_1to5kb
chr3	98090565	98090665	101	*	6.79784	7.00032	6.56223	0.215617	0.00547445	0.0907289	chr3	98082040	98098095	16056	+	intron:113838	ENSMUST00000198324.1	18129	Notch2	mm10_genes_introns
chr13	91806717	91806817	101	*	6.3621	6.54267	6.15566	0.211518	0.00597842	0.0940679	chr13	91806161	91807609	1449	-	intron:512593	ENSMUST00000022121.12	69085	Zcchc9	mm10_genes_introns
chr13	99434205	99434305	101	*	6.99642	7.19538	6.76556	0.212698	0.0060805	0.0944909	chr13	99429212	99435701	6490	-	exon:617999	ENSMUST00000064762.5	17755	Map1b	mm10_genes_exons
chr1	36139362	36139462	101	*	6.00886	6.22049	5.76077	0.212198	0.0060934	0.0945014	chr1	36108187	36239890	131704	*	inter:93	NA	NA	NA	mm10_cpg_inter
chr2	6809583	6809683	101	*	6.18991	6.40749	5.93359	0.211658	0.00620358	0.0948983	chr2	6721614	6962378	240765	-	intron:72892	ENSMUST00000002176.12	14007	Celf2	mm10_genes_introns
chr6	86497981	86498081	101	*	6.35208	6.56485	6.10241	0.210137	0.00656484	0.0971019	chr6	86497781	86498780	1000	+	promoter:45389	ENSMUST00000187779.1	NA	NA	mm10_genes_promoters
chr11	102168185	102168285	101	*	6.05424	6.251	5.82635	0.210346	0.00662329	0.0975315	chr11	102167197	102185122	17926	-	intron:462711	ENSMUST00000107156.8	268490	Lsm12	mm10_genes_introns
chr13	44625463	44625563	101	*	6.67394	6.86374	6.45532	0.208749	0.0069266	0.098711	chr13	43868932	44725659	856728	*	inter:9611	NA	NA	NA	mm10_cpg_inter
chr16	20140475	20140575	101	*	6.62794	6.80005	6.43248	0.206229	0.00706373	0.0992528	chr16	20140063	20141062	1000	+	promoter:116072	ENSMUST00000090052.10	208146	Yeats2	mm10_genes_promoters
chr10	53434089	53434189	101	*	6.15635	6.364	5.91372	0.206779	0.00741953	0.100595	chr10	53383455	53592812	209358	*	inter:7391	NA	NA	NA	mm10_cpg_inter
chr16	37915965	37916065	101	*	7.0523	7.21032	6.87482	0.200511	0.00762797	0.101549	chr16	37915496	37916495	1000	+	promoter:116768	ENSMUST00000061274.8	239845	Gpr156	mm10_genes_promoters
chr5	115186653	115186753	101	*	6.04142	6.27795	5.75836	0.202406	0.00766956	0.101771	chr5	115186309	115187308	1000	-	promoter:41454	ENSMUST00000031519.13	29867	Cabp1	mm10_genes_promoters
chr5	43276197	43276297	101	*	6.47584	6.64453	6.28477	0.200817	0.00844309	0.105648	chr5	43268893	43277430	8538	+	intron:182670	ENSMUST00000166713.8	231207	Cpeb2	mm10_genes_introns
chr6	72787005	72787105	101	*	6.1752	6.36401	5.9579	0.203051	0.00862244	0.106326	chr6	72649204	72788210	139007	-	intron:247255	ENSMUST00000069536.11	21415	Tcf7l1	mm10_genes_introns
chr8	119813781	119813881	101	*	6.77066	6.94721	6.56946	0.198667	0.00973975	0.111809	chr8	119810356	119822653	12298	-	intron:344415	ENSMUST00000034285.13	72042	Cotl1	mm10_genes_introns
chr11	119644693	119644793	101	*	6.19895	6.39933	5.96617	0.198912	0.00991113	0.112664	chr11	119603972	119657663	53692	+	intron:443368	ENSMUST00000125583.7	74370	Rptor	mm10_genes_introns
chr7	127813634	127813734	101	*	6.89059	7.06429	6.69308	0.196976	0.0103416	0.114585	chr7	127813508	127814507	1000	-	promoter:62728	ENSMUST00000206297.1	NA	NA	mm10_genes_promoters
chr18	11955346	11955446	101	*	6.92728	7.10033	6.73061	0.196184	0.0106274	0.115711	chr18	11844889	12117273	272385	*	inter:12042	NA	NA	NA	mm10_cpg_inter
chr12	100445242	100445342	101	*	6.25374	6.459	6.01436	0.195613	0.0108242	0.116822	chr12	100444661	100445660	1000	-	promoter:97923	ENSMUST00000222952.1	NA	NA	mm10_genes_promoters
chr7	123340003	123340103	101	*	6.34258	6.52096	6.13899	0.195182	0.0113265	0.118691	chr7	123331266	123369753	38488	-	intron:307400	ENSMUST00000207010.1	70497	Arhgap17	mm10_genes_introns
chr6	88870284	88870384	101	*	6.24954	6.42216	6.05342	0.193975	0.0116981	0.11993	chr6	88865290	88874004	8715	-	intron:249083	ENSMUST00000038409.11	319655	Podxl2	mm10_genes_introns
chr7	133772741	133772841	101	*	6.26298	6.4599	6.03485	0.190674	0.0130709	0.125099	chr7	133771861	133775860	4000	+	1to5kb:56361	ENSMUST00000065359.11	66930	Fank1	mm10_genes_1to5kb
chr7	71383680	71383780	101	*	6.06941	6.27945	5.82348	0.18377	0.0151094	0.132643	chr7	71383434	71383766	333	*	enhancer:17386	NA	NA	NA	mm10_enhancers_fantom
chr17	34573482	34573582	101	*	6.72642	6.91204	6.51334	0.185362	0.0158519	0.134917	chr17	34573008	34577007	4000	+	1to5kb:121882	ENSMUST00000174707.1	18132	Notch4	mm10_genes_1to5kb
chr4	154590901	154591001	101	*	6.15458	6.34058	5.94099	0.180332	0.0183704	0.14288	chr4	154528932	154636722	107791	-	intron:174905	ENSMUST00000030902.12	70673	Prdm16	mm10_genes_introns
